# Supplementary material for: Identification of Quantitative Trait Loci Associated with Plant Adaptation Traits Using Nested Association Mapping Population
Source: Plants (Basel). 2024 Sep 20;13(18):2623. doi: 10.3390/plants13182623 (PMC11435412; doi:10.3390/plants13182623)
Supplement: Supplementary file 1 [file plants-13-02623-s001.zip]

Archive with 6 entries (6 files):
- Figure S1.png
- Figure S2.pdf
- Table S1.xlsx
- Table S2.pdf
- Table S3.xlsx
- Table S4.xlsx
