# Supplementary material for: Identification of Quantitative Trait Loci Associated with Plant Adaptation Traits Using Nested Association Mapping Population
Source: Plants (Basel). 2024 Sep 20;13(18):2623. doi: 10.3390/plants13182623 (PMC11435412; doi:10.3390/plants13182623)
Supplement: Supplementary file 1 [file plants-13-02623-s001.zip › Table S1.xlsx]

## Sheet:  Table S1. Field data 
Table S1 - The raw field data at Kazakh Research Institute of Agriculture and Plant Industry (KRIAPI, Almaty region, Southeast Kazakhstan) and Alexandr Barayev Scientific-Production Center for Grain Farming (SPCGF, Shortandy, Akmola region, Northern Kazakhstan)
KRIAPI, Almaty region, Southeast Kazakhstan																																																SPCGF, Shortandy, Akmola region, Northern Kazakhstan
	ID	Heading days (HD, days)									Seed maturation days (SMD, days)									Plant height (PH, cm)									Peduncle length (PL, cm)									Yield per m2 (YM2, g/m2).											ID
		2019	2020	2021	2021	2021	2022	2022	2022	Average (2019-2022)	2019	2020	2021	2021	2021	2022	2022	2022	Average (2019-2022)	2019	2020	2021	2021	2021	2022	2022	2022	Average (2019-2022)	2019	2020	2021	2021	2021	2022	2022	2022	Average (2019-2022)	2019	2020	2021	2021	2021	2022	2022	2022	Average (2019-2022)
		1 rep	1 rep	1 rep	2 rep	Average	1 rep	2 rep	Average		1 rep	1 rep	1 rep	2 rep	Average	1 rep	2 rep	Average		1 rep	1 rep	1 rep	2 rep	Average	1 rep	2 rep	Average		1 rep	1 rep	1 rep	2 rep	Average	1 rep	2 rep	Average		1 rep	1 rep	1 rep	2 rep	Average	1 rep	2 rep	Average
Paragon x Watkins34-003	NAM-001	57	57	46	45	45.5	55	61	58	54.375	34	37	28	28	28	32	29	30.5	32.375	85.6667	80.5	53.6667	47	50.3333	96.6667	101.333	99	78.875	33.5	30.1667	15.1667	17.5	16.3333	44	45.3333	44.6667	31.1667	868.175	789.236	244.65	99.47	172.06	547.54	280.84	414.19	560.915		Paragon x Watkins34-003	NAM-001
Paragon x Watkins34-019	NAM-002	53	58	46	42	44	49	49	49	51	39	39	37	37	37	36	33	34.5	37.375	81.5	84.3333	50.6667	48	49.3333	88	100.333	94.1667	77.3333	37.6667	40	20.6667	15.6667	18.1667	54	46	50	36.4583	326.172	488.852	229.145	64.12	146.632	496.02	485.45	490.735	363.098		Paragon x Watkins34-019	NAM-002
Paragon x Watkins34-033	NAM-004	57	60	46	45	45.5	54	62	58	55.125	34	35	34	34	34	30	29	29.5	33.125	80.6667	78.8667	51	41.6667	46.3333	94.1667	89.3333	91.75	74.4042	24.3333	24.9333	11	10.3333	10.6667	39.1667	38	38.5833	24.6292	872.069	618.624	192.325	69.86	131.093	434.28	400.4	417.34	509.781		Paragon x Watkins34-033	NAM-004
Paragon x Watkins34-044	NAM-005	57	58	49	45	47	54	55	54.5	54.125	34	37	31	31	31	30	32	31	33.25	83.6667	78.1667	45	48.6667	46.8333	98	91.3333	94.6667	75.8333	30.6667	29.8333	13.3333	14.1667	13.75	51.3333	49.6667	50.5	31.1875	603.68	580.608	162.33	94.36	128.345	504.455	495.145	499.8	453.108		Paragon x Watkins34-044	NAM-005
Paragon x Watkins34-052	NAM-006	53	60	46	45	45.5	55	49	52	52.625	39	35	34	34	34	32	33	32.5	35.125	89	94	42.3333	34.3333	38.3333	99.3333	94.3333	96.8333	79.5417	27	37.6667	14	12.1667	13.0833	56.6667	54.3333	55.5	33.3125	679.77	490.672	7.735	47.32	27.5275	662.2	504	583.1	445.267		Paragon x Watkins34-052	NAM-006
Paragon x Watkins34-070	NAM-007	53	59	46	45	45.5	49	61	55	53.125	39	37	34	34	34	36	29	32.5	35.625	75.6667	75.3333	37.3333	43.6667	40.5	101	93.6667	97.3333	72.2083	29.8333	31	12	17	14.5	47.6667	43.6667	45.6667	30.25	482.395	354.197	47.25	78.33	62.79	436.905	529.69	483.298	345.67		Paragon x Watkins34-070	NAM-007
Paragon x Watkins34-072	NAM-008	53	60	49	48	48.5	62	62	62	55.875	39	37	31	31	31	29	29	29	34	76.8333	96.7	44.5	49	46.75	107	97.6667	102.333	80.6542	24.6667	34.7667	15.3333	12.6667	14	48.3333	54.3333	51.3333	31.1917	360.596	733.5	81.34	44.17	62.755	452.375	326.095	389.235	386.522		Paragon x Watkins34-072	NAM-008
Paragon x Watkins34-093	NAM-009	53	57	42	41	41.5	49	55	52	50.875	39	39	29	29	29	36	32	34	35.25	76.8333	77.3333	42	34	38	94	93.3333	93.6667	71.4583	29	28.6667	14	9.66667	11.8333	41.3333	44.3333	42.8333	28.0833	451.947	335.729	52.64	143.85	98.245	317.87	374.5	346.185	308.026		Paragon x Watkins34-093	NAM-009
Paragon x Watkins141-001	NAM-010	66	68	60	59	59.5	69	62	65.5	64.75	33	39	26	26	26	28	29	28.5	31.625	114	87.3333	NA	51.8333	51.8333	99.3333	98.6667	99	88.0417	41.6667	24.8333	NA	13.6667	13.6667	38.3333	38.6667	38.5	29.6667	532.525	443.713	NA	43.4	43.4	333.41	263.13	298.27	329.477		Paragon x Watkins141-001	NAM-010
Paragon x Watkins141-019	NAM-011	66	68	60	59	59.5	62	62	62	63.875	33	39	26	26	26	29	29	29	31.75	120.333	88.3333	45	57.3333	51.1667	95.6667	101	98.3333	89.5417	42.6667	28.6667	11	15.3333	13.1667	42	44.3333	43.1667	31.9167	242.119	403.957	3.85	59.71	31.78	365.575	364.56	365.067	260.731		Paragon x Watkins141-019	NAM-011
Paragon x Watkins141-034	NAM-012	66	68	60	59	59.5	62	61	61.5	63.75	33	39	26	20	23	29	29	29	31	104	75	43.6667	33.6667	38.6667	98.6667	97	97.8333	78.875	36.3333	21.8333	10	7.83333	8.91667	36.3333	39.3333	37.8333	26.2292	239.877	365.138	6.335	5.18	5.7575	164.99	304.08	234.535	211.327		Paragon x Watkins141-034	NAM-012
Paragon x Watkins141-042	NAM-013	63	68	60	56	58	62	62	62	62.75	35	39	26	26	26	29	29	29	32.25	114	87.1667	65	49	57	112	119.333	115.667	93.4583	49	30.8333	19.3333	15.1667	17.25	29.5	47.3333	38.4167	33.875	271.24	493.58	67.165	39.27	53.2175	400.295	442.575	421.435	309.868		Paragon x Watkins141-042	NAM-013
Paragon x Watkins141-057	NAM-014	60	68	60	59	59.5	69	61	65	63.125	38	39	26	26	26	28	29	28.5	32.875	105	86.3333	54.3333	55	54.6667	113	94	103.5	87.375	35	27.5	18.6667	16.3333	17.5	33.1667	39.6667	36.4167	29.1042	184.002	529.872	20.37	92.75	56.56	183.225	117.6	150.412	230.212		Paragon x Watkins141-057	NAM-014
Paragon x Watkins141-058	NAM-015	58	72	62	55	58.5	69	68	68.5	64.25	33	30	26	26	26	28	28	28	29.25	124	78.6667	40.5	49.6667	45.0833	104.167	103	103.583	87.8333	42.6667	20.3333	9.5	11	10.25	35.5	36	35.75	27.25	375.699	342.962	5.985	62.02	34.0025	649.005	334.915	491.96	311.156		Paragon x Watkins141-058	NAM-015
Paragon x Watkins141-059	NAM-016	60	62	48	45	46.5	62	62	62	57.625	38	35	34	31	32.5	29	29	29	33.625	106.667	76.3333	52.3333	50	51.1667	109	102.333	105.667	84.9583	37	30.6667	17.6667	15.3333	16.5	45.8333	53.6667	49.75	33.4792	285.119	659.091	85.47	90.79	88.13	579.565	460.88	520.223	388.141		Paragon x Watkins141-059	NAM-016
Paragon x Watkins141-061	NAM-017	58	72	60	59	59.5	69	62	65.5	63.75	40	30	26	20	23	28	29	28.5	30.375	106	85.3333	51.3333	45.6667	48.5	87	105	96	83.9583	37	23.6667	15.6667	11	13.3333	39.3333	46.3333	42.8333	29.2083	286.701	483.75	47.67	48.93	48.3	329.49	438.865	384.178	300.732		Paragon x Watkins141-061	NAM-017
Paragon x Watkins141-071	NAM-018	58	72	62	55	58.5	69	68	68.5	64.25	33	30	26	32	29	28	28	28	30	109.333	79.6667	51	40.5	45.75	103.333	95.3333	99.3333	83.5208	45	31.3333	15.3333	10	12.6667	39.5	30.6667	35.0833	31.0208	267.861	617.61	33.495	28.98	31.2375	247.275	220.92	234.098	287.702		Paragon x Watkins141-071	NAM-018
Paragon x Watkins141-078	NAM-019	60	60	51	51	51	62	69	65.5	59.125	31	37	37	37	37	29	28	28.5	33.375	109.667	81	48	58.6667	53.3333	95	91.6667	93.3333	84.3333	36	26.3333	15	19.3333	17.1667	48.6667	49.3333	49	32.125	352.225	638.889	70.77	97.86	84.315	437.395	367.5	402.447	369.469		Paragon x Watkins141-078	NAM-019
Paragon x Watkins216-002	NAM-020	57	62	54	53	53.5	62	61	61.5	58.5	34	38	32	29	30.5	29	29	29	32.875	106.667	94.6667	45	67.3333	56.1667	108	105	106.5	91	42.6667	32.6667	11.3333	21.6667	16.5	54	42.3333	48.1667	35	171.435	742.56	5.95	63.28	34.615	438.48	292.25	365.365	328.494		Paragon x Watkins216-002	NAM-020
Paragon x Watkins216-023	NAM-021	57	60	49	48	48.5	62	61	61.5	56.75	34	37	37	34	35.5	29	29	29	33.875	117.667	78	52.5	57.3333	54.9167	114	101.333	107.667	89.5625	46.6667	26.1667	19	20.3333	19.6667	47	59.6667	53.3333	36.4583	284.261	340.267	77.175	59.15	68.1625	504.91	333.585	419.248	277.984		Paragon x Watkins216-023	NAM-021
Paragon x Watkins216-030	NAM-022	57	66	49	48	48.5	62	62	62	58.375	34	34	37	31	34	29	29	29	32.75	95.6667	89	54.3333	52.3333	53.3333	92.6667	93	92.8333	82.7083	39.3333	28	18	20	19	35.6667	47.3333	41.5	31.9583	143.467	572.416	105.42	63.84	84.63	353.78	284.655	319.217	279.933		Paragon x Watkins216-030	NAM-022
Paragon x Watkins216-032	NAM-023	57	60	49	48	48.5	62	69	65.5	57.75	34	37	37	31	34	29	28	28.5	33.375	108.667	101.667	61	47	54	106.667	95.3333	101	91.3333	43	44	22.6667	16.3333	19.5	42	47.6667	44.8333	37.8333	105.56	608.727	46.27	97.02	71.645	286.16	272.79	279.475	266.352		Paragon x Watkins216-032	NAM-023
Paragon x Watkins216-048	NAM-024	57	66	54	53	53.5	62	62	62	59.625	34	36	32	32	32	29	29	29	32.75	106	86.0833	52	53	52.5	89	101	95	84.8958	39	31.1667	16.1667	16.3333	16.25	30	47.6667	38.8333	31.3125	220.281	648.536	18.48	41.93	30.205	284.795	323.435	304.115	300.784		Paragon x Watkins216-048	NAM-024
Paragon x Watkins216-075	NAM-025	57	65	60	50	55	62	61	61.5	59.625	34	36	26	37	31.5	29	29	29	32.625	107.333	92	51.3333	58.3333	54.8333	92.3333	95.3333	93.8333	87	42	32.6667	17.6667	22.5	20.0833	28	34.3333	31.1667	31.4792	76.5042	326.144	33.81	52.08	42.945	278.95	369.705	324.327	192.48		Paragon x Watkins216-075	NAM-025
Paragon x Watkins216-079	NAM-027	57	66	54	53	53.5	62	62	62	59.625	34	34	32	32	32	29	29	29	32.25	94	83	53.6667	52	52.8333	100.333	106.667	103.5	83.3333	38.3333	29.1667	15.3333	11.3333	13.3333	42.3333	49.6667	46	31.7083	134.4	398.97	57.54	46.97	52.255	533.925	439.845	486.885	268.127		Paragon x Watkins216-079	NAM-027
Paragon x Watkins216-080	NAM-028	57	66	49	51	50	62	61	61.5	58.625	34	34	37	34	35.5	29	29	29	33.125	96	86.8333	51.6667	40.6667	46.1667	90.6667	90.6667	90.6667	79.9167	32.6667	30.6667	16.3333	12.5	14.4167	53.6667	52	52.8333	32.6458	185.792	470.909	55.965	27.93	41.9475	197.05	296.695	246.873	236.38		Paragon x Watkins216-080	NAM-028
Paragon x Watkins216-087	NAM-029	57	66	60	53	56.5	69	69	69	62.125	34	34	26	32	29	28	28	28	31.25	100	85.3333	55.3333	48.3333	51.8333	92.3333	106.667	99.5	84.1667	32.3333	24.3333	16.6667	15	15.8333	37	40.3333	38.6667	27.7917	144.457	344.988	37.17	61.25	49.21	243.67	336.945	290.308	207.241		Paragon x Watkins216-087	NAM-029
Paragon x Watkins216-091	NAM-030	57	66	54	53	53.5	69	62	65.5	60.5	34	34	32	26	29	28	29	28.5	31.375	105.667	93.6667	57.6667	50.3333	54	102	99	100.5	88.4583	47.3333	33.3333	18.3333	12.3333	15.3333	39.3333	39.3333	39.3333	33.8333	151.34	595.812	60.165	52.64	56.4025	252.665	241.885	247.275	262.707		Paragon x Watkins216-091	NAM-030
Paragon x Watkins223-001	NAM-031	53	58	49	45	47	55	55	55	53.25	38	37	31	34	32.5	32	32	32	34.875	89.8667	95.3333	45.3333	38.6667	42	93	92.3333	92.6667	79.9667	34.9	37	12.8333	13	12.9167	43.6667	51	47.3333	33.0375	682.394	773.024	86.345	45.15	65.7475	593.705	594.51	594.107	528.818		Paragon x Watkins223-001	NAM-031
Paragon x Watkins223-002	NAM-032	50	58	42	45	43.5	49	49	49	50.125	41	37	33	28	30.5	36	33	34.5	35.75	96.4	99.6667	47.3333	48.6667	48	92.3333	100	96.1667	85.0583	44.9333	43	16.6667	13.3333	15	52.5	53	52.75	38.9208	453.376	650.763	155.645	82.11	118.877	696.115	619.045	657.58	470.149		Paragon x Watkins223-002	NAM-032
Paragon x Watkins223-003	NAM-033	53	58	44	45	44.5	55	55	55	52.625	38	37	31	34	32.5	32	32	32	34.875	88.67	85.3333	46	42.6667	44.3333	103.333	103.667	103.5	80.4592	34.1667	29.6667	14.3333	13.1667	13.75	49.3333	45.6667	47.5	31.2708	1104.6	660.042	123.41	68.46	95.935	443.205	693.07	568.138	607.178		Paragon x Watkins223-003	NAM-033
Paragon x Watkins223-025	NAM-034	57	60	48	45	46.5	69	69	69	58.125	34	35	34	34	34	28	28	28	32.75	87.3333	84.3333	46	53.6667	49.8333	101.667	85.3333	93.5	78.75	36.3333	25.5	11.6667	12.8333	12.25	43.6667	38	40.8333	28.7292	762.451	486.717	98.77	148.4	123.585	325.85	377.195	351.522	431.069		Paragon x Watkins223-025	NAM-034
Paragon x Watkins223-083	NAM-035	57	58	51	51	51	55	62	58.5	56.125	34	39	31	34	32.5	32	29	30.5	34	107.433	87.3333	49.83	58.67	54.25	96.6667	94.6667	95.6667	86.1708	42.6667	35.8333	14.17	21	17.585	40.8333	44.3333	42.5833	34.6671	689.504	390.555	51.52	37.24	44.38	182.455	108.325	145.39	317.457		Paragon x Watkins223-083	NAM-035
Paragon x Watkins223-085	NAM-036	57	60	46	48	47	69	61	65	57.25	34	35	34	31	32.5	28	29	28.5	32.5	99.4	88.6667	57.3333	40.1667	48.75	91.6667	107.333	99.5	84.0792	36.6333	33.3333	19.3333	15.6667	17.5	44.3333	40.6667	42.5	32.4917	804.73	81.0775	113.575	32.41	72.9925	231.77	234.29	233.03	297.958		Paragon x Watkins223-085	NAM-036
Paragon x Watkins223-086	NAM-037	57	61	54	47	50.5	62	68	65	58.375	41	40	31	37	34	29	28	28.5	35.875	115.467	93.6667	49.3333	56.5	52.9167	72.8333	97	84.9167	86.7417	41.9	31.6667	14.6667	15.1667	14.9167	26	38.3333	32.1667	30.1625	687.267	240.818	54.985	160.58	107.782	376.95	177.695	277.322	328.298		Paragon x Watkins223-086	NAM-037
Paragon x Watkins223-090	NAM-039	57	58	54	45	49.5	62	62	62	56.625	41	42	27	34	30.5	29	29	29	35.625	109.333	96	48	53	50.5	84.3333	97	90.6667	86.625	41.5	30.5	9.83333	13.6667	11.75	29.1667	47.3333	38.25	30.5	635.128	773.76	65.135	164.01	114.572	249.095	299.25	274.173	449.408		Paragon x Watkins223-090	NAM-039
Paragon x Watkins223-091	NAM-040	53	58	49	42	45.5	55	61	58	53.625	38	37	31	37	34	32	29	30.5	34.875	107.633	86	44.3333	46.3333	45.3333	86	92.3333	89.1667	82.0333	43.8667	34.3333	14	20	17	45.3333	39.3333	42.3333	34.3833	910.255	789.82	88.235	65.45	76.8425	288.365	543.2	415.782	548.175		Paragon x Watkins223-091	NAM-040
Paragon x Watkins223-092	NAM-041	53	58	51	45	48	55	61	58	54.25	38	37	31	34	32.5	32	29	30.5	34.5	84	86.3333	44	47.3333	45.6667	88.3333	84.6667	86.5	75.625	35.6667	27.9333	13.3333	16.3333	14.8333	45	46	45.5	30.9833	465.195	443.915	88.55	81.9	85.225	479.955	556.85	518.403	378.184		Paragon x Watkins223-092	NAM-041
Paragon x Watkins223-094	NAM-042	57	58	48	45	46.5	62	61	61.5	55.75	34	37	34	34	34	29	20	24.5	32.375	112.5	87.8333	46	50	48	98.6667	110.667	104.667	88.25	35.6667	31.6667	14.1667	12.8333	13.5	49.3333	43	46.1667	31.75	1046.71	688.7	196.035	85.96	140.998	517.37	427.14	472.255	587.165		Paragon x Watkins223-094	NAM-042
Paragon x Watkins254-004	NAM-043	58	62	56	48	52	62	62	62	58.5	33	40	27	31	29	29	29	29	32.75	96.6667	93.6667	55.6667	47.6667	51.6667	105.667	90.3333	98	85	48	32	16	14.3333	15.1667	42.5	48.6667	45.5833	35.1875	790.332	384.646	109.865	117.95	113.908	284.165	312.165	298.165	396.763		Paragon x Watkins254-004	NAM-043
Paragon x Watkins254-005	NAM-044	63	66	56	56	56	62	68	65	62.5	35	36	26	26	26	29	28	28.5	31.375	97.6667	89.1	48.3333	44	46.1667	86.1667	92.3333	89.25	80.5458	38.3333	26.6333	13	16	14.5	33	49	41	30.1167	822.976	433.118	80.395	64.33	72.3625	243.25	312.9	278.075	401.633		Paragon x Watkins254-005	NAM-044
Paragon x Watkins254-008	NAM-045	63	62	54	53	53.5	62	62	62	60.125	35	38	28	32	30	29	29	29	33	101	85.6667	46.33	48	47.165	107.167	98	102.583	84.1038	39.8333	25.3333	13.42	12.33	12.875	42.75	43.5	43.125	30.2917	605.842	387.572	52.06	62.16	57.11	208.197	168.683	188.44	309.741		Paragon x Watkins254-008	NAM-045
Paragon x Watkins254-009	NAM-046	57	60	54	47	50.5	62	69	65.5	58.25	34	40	28	34	31	29	28	28.5	33.375	80.8	64.3333	42.3333	39	40.6667	69.3333	76	72.6667	64.6167	29.0333	15.5	9.5	8.33333	8.91667	26.6667	35	30.8333	21.0708	778.777	484.614	105.455	87.57	96.5125	338.835	449.82	394.328	438.558		Paragon x Watkins254-009	NAM-046
Paragon x Watkins254-011	NAM-047	58	66	54	48	51	62	68	65	60	33	36	32	37	34.5	29	28	28.5	33	91.6667	77.4	36.3333	40.5	38.4167	89.6667	87.6667	88.6667	74.0375	34.6667	21.9667	8.66667	9	8.83333	33	40	36.5	25.4917	666.576	490.204	50.015	103.74	76.8775	515.445	222.565	369.005	400.666		Paragon x Watkins254-011	NAM-047
Paragon x Watkins254-014	NAM-048	57	62	54	59	56.5	62	69	65.5	60.25	34	38	28	26	27	29	28	28.5	31.875	101.17	79.3333	55	54	54.5	92.1667	97.3333	94.75	82.4383	40.43	29.1667	20.3333	17.6667	19	38.5	32.6667	35.5833	31.045	62.3111	216.752	104.93	57.4	81.165	297.465	400.155	348.81	177.26		Paragon x Watkins254-014	NAM-048
Paragon x Watkins254-015	NAM-049	60	68	60	53	56.5	69	62	65.5	62.5	31	39	26	32	29	28	29	28.5	31.875	96.3333	78.1667	51.5	49.6667	50.5833	87.6667	102.667	95.1667	80.0625	36.6667	26.8333	17.1667	22	19.5833	41	44.3333	42.6667	31.4375	800.554	237.243	75.81	82.6	79.205	195.335	327.285	261.31	344.578		Paragon x Watkins254-015	NAM-049
Paragon x Watkins254-020	NAM-050	57	72	56	48	52	69	69	69	62.5	34	28	29	31	30	28	28	28	30	90.1	84	51.3333	43	47.1667	91	102.667	96.8333	79.525	34.1667	30.6667	17.3333	11.6667	14.5	38.5	51.3333	44.9167	31.0625	855.011	94.0125	47.705	44.73	46.2175	306.81	285.425	296.118	322.84		Paragon x Watkins254-020	NAM-050
Paragon x Watkins254-033	NAM-051	57	60	51	47	49	62	68	65	57.75	34	40	32	34	33	29	28	28.5	33.875	102.933	84.1667	51	58	54.5	90	86.3333	88.1667	82.4417	38.3333	28.6667	16.6667	18.3333	17.5	50.3333	48.3333	49.3333	33.4583	666.968	683.832	68.74	118.79	93.765	442.925	598.71	520.817	491.346		Paragon x Watkins254-033	NAM-051
Paragon x Watkins254-036	NAM-052	60	72	62	59	60.5	75	75	75	66.875	31	30	26	26	26	27	25	26	28.25	109.333	73.1667	48.6667	37.5	43.0833	88.3333	NA	88.3333	78.4792	41.6667	26.3333	13.5	15	14.25	33	NA	33	28.8125	337.132	226.507	31.5	34.44	32.97	222.74	NA	222.74	204.837		Paragon x Watkins254-036	NAM-052
Paragon x Watkins254-041	NAM-053	57	62	49	47	48	69	69	69	59	34	38	33	34	33.5	28	28	28	33.375	128.9	103.333	57.3333	66	61.6667	104.667	102.667	103.667	99.3917	54.8	40.6667	20.3333	21.6667	21	56.3333	46.3333	51.3333	41.95	684.054	310.08	71.47	103.04	87.255	229.53	374.15	301.84	345.807		Paragon x Watkins254-041	NAM-053
Paragon x Watkins254-045	NAM-054	60	66	60	65	62.5	75	74	74.5	65.75	31	34	26	20	23	27	25	26	28.5	113.5	89.6667	50.3333	56	53.1667	91.6667	107	99.3333	88.9167	37.6	28.3333	13	17.6667	15.3333	39.6667	29.6667	34.6667	28.9833	414.667	326.095	77.84	65.45	71.645	197.05	275.45	236.25	262.164		Paragon x Watkins254-045	NAM-054
Paragon x Watkins254-079	NAM-055	60	72	54	65	59.5	75	62	68.5	65	31	34	32	20	26	27	29	28	29.75	97.3667	71.6667	45.1667	42	43.5833	82.3333	88	85.1667	74.4458	34.7333	19.8333	14.3333	10	12.1667	23.3333	31	27.1667	23.475	324.251	368.55	56.42	43.33	49.875	153.615	206.08	179.848	230.631		Paragon x Watkins254-079	NAM-055
Paragon x Watkins264-020	NAM-056	57	60	48	47	47.5	69	62	65.5	57.5	34	37	35	34	34.5	28	29	28.5	33.5	113.667	99.6667	63.6667	60	61.8333	106.333	92.6667	99.5	93.6667	43.3333	36.3333	19.6667	19	19.3333	42.1667	47	44.5833	35.8958	731.309	296.048	152.11	103.04	127.575	424.83	472.605	448.717	400.912		Paragon x Watkins264-020	NAM-056
Paragon x Watkins264-034	NAM-057	57	66	49	48	48.5	62	69	65.5	59.25	34	34	31	37	34	29	28	28.5	32.625	92.6667	96.6667	58	49.3333	53.6667	93.6667	100.333	97	85	40.3333	36.6667	22.6667	21.1667	21.9167	41	52.6667	46.8333	36.4375	798.798	489.984	181.79	61.6	121.695	499.73	525	512.365	480.711		Paragon x Watkins264-034	NAM-057
Paragon x Watkins264-037	NAM-058	57	60	54	50	52	62	68	65	58.5	34	40	26	32	29	29	28	28.5	32.875	114.9	116	62.3333	60.3333	61.3333	118	122	120	103.058	46.5333	45	19.1667	24	21.5833	39.5	53.3333	46.4167	39.8833	812.812	426.312	154	96.88	125.44	228.55	278.95	253.75	404.579		Paragon x Watkins264-037	NAM-058
Paragon x Watkins264-043	NAM-059	53	58	42	48	45	55	61	58	53.5	38	39	38	31	34.5	32	29	30.5	35.5	100.667	101.25	55.3333	54	54.6667	112	84	98	88.6458	48	41.2667	20.6667	21.8333	21.25	56.1667	54	55.0833	41.4	266	496.54	142.66	56.49	99.575	380.73	208.53	294.63	289.186		Paragon x Watkins264-043	NAM-059
Paragon x Watkins264-061	NAM-060	57	58	46	48	47	69	69	69	57.75	34	39	34	31	32.5	28	28	28	33.375	79.3333	87.5	53.3333	59	56.1667	93	111	102	81.25	37.5	32.3333	17.6667	18.3333	18	53.3333	55.3333	54.3333	35.5417	782.04	651.222	135.765	147.28	141.522	422.38	430.955	426.668	500.363		Paragon x Watkins264-061	NAM-060
Paragon x Watkins264-066	NAM-061	57	62	48	47	47.5	69	68	68.5	58.75	34	38	36	34	35	28	28	28	33.75	96.6667	91.3333	56.5	49.3333	52.9167	91.3333	98.3333	94.8333	83.9375	42.6667	26.3333	19.1667	18.6667	18.9167	45.3333	50.6667	48	33.9792	659.592	272.412	188.72	119.98	154.35	393.61	407.26	400.435	371.697		Paragon x Watkins264-066	NAM-061
Paragon x Watkins264-080	NAM-062	57	58	44	45	44.5	62	61	61.5	55.25	34	39	38	34	36	29	29	29	34.5	88.3333	98	64	61	62.5	115.167	109.333	112.25	90.2708	44.8333	41.5	25	23	24	48	43	45.5	38.9583	486.472	588.804	268.555	143.01	205.782	330.05	451.255	390.653	417.928		Paragon x Watkins264-080	NAM-062
Paragon x Watkins264-081	NAM-063	57	60	48	48	48	62	68	65	57.5	34	40	34	31	32.5	29	28	28.5	33.75	113.667	100	60	58.6667	59.3333	115	89.6667	102.333	93.8333	51.6667	38.3333	24	24	24	47.6667	60	53.8333	41.9583	479.556	251.732	154.21	73.29	113.75	287.665	405.16	346.413	297.863		Paragon x Watkins264-081	NAM-063
Paragon x Watkins264-082	NAM-064	57	60	46	48	47	62	62	62	56.5	34	40	34	31	32.5	29	29	29	33.875	108.333	90	56.6667	52	54.3333	97.3333	96.3333	96.8333	87.375	42	37.3333	19	38.3333	28.6667	53.3333	41.6667	47.5	38.875	828.566	520.763	170.065	88.2	129.132	411.25	316.75	364	460.615		Paragon x Watkins264-082	NAM-064
Paragon x Watkins264-083	NAM-065	57	62	51	53	52	62	69	65.5	59.125	34	35	31	26	28.5	29	28	28.5	31.5	97.6667	97.8333	48.6667	61	54.8333	88.3333	96.3333	92.3333	85.6667	39	36.1667	15	21	18	48.3333	37.3333	42.8333	34	614.61	791.896	148.225	131.67	139.947	290.185	289.695	289.94	459.098		Paragon x Watkins264-083	NAM-065
Paragon x Watkins264-085	NAM-066	57	58	42	42	42	62	61	61.5	54.625	34	39	38	37	37.5	29	29	29	34.875	70.0667	91.3	57	52.3333	54.6667	105.5	99.6667	102.583	79.6542	38.9333	41.3	22.1667	23	22.5833	34	44.3333	39.1667	35.4958	411.365	153.855	138.985	71.96	105.472	439.6	508.9	474.25	286.235		Paragon x Watkins264-085	NAM-066
Paragon x Watkins264-090	NAM-067	57	60	54	48	51	62	69	65.5	58.375	34	37	27	37	32	29	28	28.5	32.875	89.0667	108.7	65.6667	47	56.3333	99	108.333	103.667	89.4417	38.6333	36.5	22	13.3333	17.6667	37.8333	50.3333	44.0833	34.2208	516.091	373.24	83.3	35.07	59.185	425.285	300.755	363.02	327.884		Paragon x Watkins264-090	NAM-067
Paragon x Watkins264-091	NAM-068	57	66	54	45	49.5	62	69	65.5	59.5	34	31	26	34	30	29	28	28.5	30.875	69.6667	94	58	50.3333	54.1667	101	94.3333	97.6667	78.875	31.9667	36.1667	19.3333	19.6667	19.5	33	41.6667	37.3333	31.2417	338.381	726.7	106.715	108.64	107.677	236.915	367.745	302.33	368.772		Paragon x Watkins264-091	NAM-068
Paragon x Watkins273-007	NAM-069	57	60	54	45	49.5	62	62	62	57.125	34	40	26	34	30	29	29	29	33.25	86.0667	101.667	52.6667	53.3333	53	123.167	112.667	117.917	89.6625	38.6	40.1667	17.8333	19.6667	18.75	49.6667	58.6667	54.1667	37.9208	460.813	457.937	59.57	116.83	88.2	539.28	426.055	482.668	372.404		Paragon x Watkins273-007	NAM-069
Paragon x Watkins273-010	NAM-070	57	62	54	53	53.5	62	61	61.5	58.5	39	38	28	32	30	29	29	29	34	107	103	61.6667	53.6667	57.6667	112.333	120	116.167	95.9583	44	35.3333	18.6667	19.1667	18.9167	47	58.6667	52.8333	37.7708	92.0178	304.48	23.31	25.34	24.325	234.15	223.3	228.725	162.387		Paragon x Watkins273-010	NAM-070
Paragon x Watkins273-023	NAM-071	57	58	46	45	45.5	55	61	58	54.625	34	42	34	28	31	32	20	26	33.25	109	100.133	54.3333	52.6667	53.5	101.333	101.333	101.333	90.9917	35.6667	31.9	17	11.6667	14.3333	59	49.6667	54.3333	34.0583	198.17	454.231	55.51	71.05	63.28	523.215	346.185	434.7	287.595		Paragon x Watkins273-023	NAM-071
Paragon x Watkins273-027	NAM-072	57	58	46	43	44.5	55	57	56	53.875	34	42	28	32	30	32	29	30.5	34.125	96.6667	84.4333	46.6667	48	47.3333	90.6667	87.3333	89	79.3583	36.3333	35.2333	21.6667	16.8333	19.25	54	47	50.5	35.3292	425.149	469.224	162.435	50.82	106.627	549.15	230.65	389.9	347.725		Paragon x Watkins273-027	NAM-072
Paragon x Watkins273-028	NAM-073	63	66	62	56	59	69	68	68.5	64.125	35	36	22	32	27	28	28	28	31.5	93.3333	93.0333	42	48	45	119	95.3333	107.167	84.6333	43.6667	29.8333	10.5	18	14.25	33.5	44	38.75	31.625	138.277	390.83	24.22	146.23	85.225	200.025	312.2	256.113	217.611		Paragon x Watkins273-028	NAM-073
Paragon x Watkins273-034	NAM-074	57	60	48	50	49	69	61	65	57.75	34	40	34	31	32.5	28	29	28.5	33.75	83.3333	80.9333	53.6667	50.5	52.0833	91.3333	96	93.6667	77.5042	29.3333	29.7	16.5	11	13.75	38.8333	50.3333	44.5833	29.3417	81.7969	443.042	105.315	91.21	98.2625	271.04	448.42	359.73	245.708		Paragon x Watkins273-034	NAM-074
Paragon x Watkins273-036	NAM-075	57	62	42	45	43.5	62	61	61.5	56	34	35	32	34	33	29	29	29	32.75	119	104.033	71.3333	57.6667	64.5	114.333	108	111.167	99.675	45	41.4333	27.3333	18.3333	22.8333	46.6667	63.3333	55	41.0667	170.789	536.185	204.785	155.05	179.917	378.525	330.19	354.358	310.312		Paragon x Watkins273-036	NAM-075
Paragon x Watkins273-044	NAM-076	57	57	42	45	43.5	62	58	60	54.375	34	39	32	34	33	29	29	29	33.75	102.333	92	58.6667	44	51.3333	91	99.3333	95.1667	85.2083	46	34.5	20.3333	17.3333	18.8333	46.6667	55.6667	51.1667	37.625	303.789	578.976	162.505	79.17	120.838	379.505	495.215	437.36	360.241		Paragon x Watkins273-044	NAM-076
Paragon x Watkins273-060	NAM-077	57	60	46	42	44	62	61	61.5	55.625	34	40	34	34	34	29	29	29	34.25	94.6667	95.1667	56.3333	52.3333	54.3333	101.333	100	100.667	86.2083	32.6667	24.9333	17.6667	15.6667	16.6667	52	48.3333	50.1667	31.1083	104.595	344.568	89.215	62.93	76.0725	333.235	149.345	241.29	191.631		Paragon x Watkins273-060	NAM-077
Paragon x Watkins273-064	NAM-078	57	60	49	45	47	62	61	61.5	56.375	34	40	31	28	29.5	29	29	29	33.125	96.3333	90	52.33	54.33	53.33	98.6667	88.8333	93.75	83.3533	33.6667	33.0667	19.67	18.67	19.17	44.9167	46	45.4583	32.8404	141.14	425.085	33.35	109.97	71.66	129.815	221.567	175.691	203.394		Paragon x Watkins273-064	NAM-078
Paragon x Watkins273-078	NAM-079	57	60	49	51	50	62	62	62	57.25	34	40	31	34	32.5	29	29	29	33.875	96.3333	81.3333	56.5	45.3333	50.9167	92	86.3333	89.1667	79.4375	40	38.3333	20.3333	16	18.1667	51	48	49.5	36.5	242.021	619.4	143.745	53.76	98.7525	374.85	286.125	330.487	322.665		Paragon x Watkins273-078	NAM-079
Paragon x Watkins273-085	NAM-080	57	62	46	48	47	62	61	61.5	56.875	39	38	34	31	32.5	29	29	29	34.625	114	98.6667	62.6667	48.6667	55.6667	114.083	111.333	113.542	95.4688	45	31	20	14.5	17.25	42.6667	40.3333	42	33.8125	180.578	460.373	65.135	52.57	58.8525	144.9	455.14	300.02	249.956		Paragon x Watkins273-085	NAM-080
Paragon x Watkins273-089	NAM-081	57	62	60	48	54	62	62	62	58.75	34	38	21	31	26	29	29	29	31.75	96.2667	90.6667	55.6667	44	49.8333	91	107	99	83.9417	43.7	23.5	16.6667	16.3333	16.5	46	47.3333	46.6667	32.5917	527.218	789.627	93.52	85.12	89.32	550.165	771.05	660.608	516.693		Paragon x Watkins273-089	NAM-081
Paragon x Watkins273-092	NAM-082	57	60	46	53	49.5	62	62	62	57.125	34	40	31	32	31.5	29	29	29	33.625	93.5	89.2333	56.6667	39.6667	48.1667	99.3333	99.3333	99.3333	82.5583	26.5	28.9667	16.5	12.3333	14.4167	51.3333	52.3333	51.8333	30.4292	616.642	755.067	266.07	45.85	155.96	507.15	341.25	424.2	487.967		Paragon x Watkins273-092	NAM-082
Paragon x Watkins291-005	NAM-083	58	66	49	50	49.5	62	62	62	58.875	33	34	31	29	30	29	29	29	31.5	89.8667	81	54.6667	47.6667	51.1667	106.333	103.667	105	81.7583	19.2	28.6667	15.3333	16.3333	15.8333	36	49.3333	42.6667	26.5917	805.102	952.149	121.695	22.89	72.2925	298.445	385	341.722	542.816		Paragon x Watkins291-005	NAM-083
Paragon x Watkins291-006	NAM-084	57	66	54	45	49.5	62	68	65	59.375	34	34	26	34	30	29	28	28.5	31.625	108.5	96.5667	55.6667	65.6667	60.6667	92.8333	106	99.4167	91.2875	35.8333	28.6667	17	20	18.5	25.8333	45.6667	35.75	29.6875	406.631	800.818	110.635	122.85	116.743	166.95	306.6	236.775	390.242		Paragon x Watkins291-006	NAM-084
Paragon x Watkins291-014	NAM-085	57	60	46	45	45.5	62	61	61.5	56	34	40	34	28	31	29	29	29	33.5	86.1	85	44.3333	53.3333	48.8333	98.5	96.6667	97.5833	79.3792	28.6667	29.3333	10	16.6667	13.3333	40.3333	52.3333	46.3333	29.4167	190.678	599.85	160.825	165.83	163.328	308.875	352.835	330.855	321.178		Paragon x Watkins291-014	NAM-085
Paragon x Watkins291-016	NAM-086	58	60	46	45	45.5	62	62	62	56.375	33	37	31	28	29.5	29	29	29	32.125	95.0667	87.8333	47.8333	57.3333	52.5833	108.333	89.3333	98.8333	83.5792	27.6333	28.5	14.1667	14.1667	14.1667	54.3333	48.3333	51.3333	30.4083	814.075	657.361	170.975	92.96	131.968	457.52	254.38	355.95	489.839		Paragon x Watkins291-016	NAM-086
Paragon x Watkins291-019	NAM-087	63	NA	NA	NA	NA	NA	NA	NA	63	35	NA	NA	NA	NA	NA	NA	NA	35	98.6667	NA	NA	NA	NA	NA	NA	NA	98.6667	33.3333	NA	NA	NA	NA	NA	NA	NA	33.3333	345.089	NA	NA	NA	NA	NA	NA	NA	345.089		Paragon x Watkins291-019	NAM-087
Paragon x Watkins291-029	NAM-088	NA	72	60	59	59.5	62	61	61.5	64.3333	NA	34	26	26	26	29	29	29	29.6667	NA	86	47.3333	48	47.6667	97.3333	87.6667	92.5	75.3889	NA	28.9	15	11.3333	13.1667	41.3333	38.6667	40	27.3556	NA	892.581	44.835	106.47	75.6525	309.995	405.3	357.648	441.96		Paragon x Watkins291-029	NAM-088
Paragon x Watkins291-032	NAM-089	63	73	54	53	53.5	62	61	61.5	62.75	33	29	26	32	29	29	29	29	30	108.8	105.333	58.3333	62	60.1667	109	107.333	108.167	95.6167	29	33	16.8333	17.3333	17.0833	48.3333	45.3333	46.8333	31.4792	657.825	738.606	118.65	87.01	102.83	246.05	307.335	276.692	443.988		Paragon x Watkins291-032	NAM-089
Paragon x Watkins291-040	NAM-090	58	60	46	45	45.5	62	69	65.5	57.25	33	37	34	34	34	29	28	28.5	33.125	91.3667	86.5	43.6667	47.6667	45.6667	92.5	99.6667	96.0833	79.9042	29.3333	31.8333	11.1667	16.3333	13.75	40.3333	51.6667	46	30.2292	236.348	830.605	116.095	88.62	102.358	304.325	377.125	340.725	377.509		Paragon x Watkins291-040	NAM-090
Paragon x Watkins291-041	NAM-091	63	NA	54	50	52	62	68	65	60	35	NA	26	29	27.5	29	28	28.5	30.3333	84.6667	NA	44.6667	41.6667	43.1667	101.667	84.6667	93.1667	73.6667	28.3333	NA	11	11.6667	11.3333	36	34.3333	35.1667	24.9444	480.532	NA	34.93	78.75	56.84	242.06	75.355	158.708	232.027		Paragon x Watkins291-041	NAM-091
Paragon x Watkins291-059	NAM-092	57	58	46	48	47	62	69	65.5	56.875	34	39	31	27	29	29	28	28.5	32.625	104	73.1667	47.1667	54.3333	50.75	87.8333	95	91.4167	79.8333	36.7333	23	14	21	17.5	30.1667	48.3333	39.25	29.1208	460.404	610.719	116.2	132.3	124.25	262.15	372.75	317.45	378.206		Paragon x Watkins291-059	NAM-092
Paragon x Watkins291-062	NAM-093	57	58	46	45	45.5	62	68	65	56.375	34	39	31	34	32.5	29	28	28.5	33.5	98.6667	98.3667	57.1667	56	56.5833	105.333	106	105.667	89.8208	38.3333	33.9	17.5	14	15.75	48.1667	55.6667	51.9167	34.975	659.638	582.422	116.48	67.9	92.19	534.625	508.795	521.71	463.99		Paragon x Watkins291-062	NAM-093
Paragon x Watkins291-065	NAM-094	57	61	49	45	47	62	62	62	56.75	34	35	37	37	37	29	29	29	33.75	97.3333	91	55.6667	57.6667	56.6667	110.667	101.333	106	87.75	37.3333	18.8333	16.6667	15.3333	16	46.3333	45.3333	45.8333	29.5	324.576	432.091	130.97	82.25	106.61	230.895	203.385	217.14	270.104		Paragon x Watkins291-065	NAM-094
Paragon x Watkins291-073	NAM-095	63	66	54	50	52	69	69	69	62.5	35	34	27	26	26.5	28	28	28	30.875	97	89.2667	49.3333	46.6667	48	93.6667	89.6667	91.6667	81.4833	32.8	22.6333	13.3333	13.3333	13.3333	43	40	41.5	27.5667	330.344	847.2	85.085	55.86	70.4725	144.13	267.925	206.028	363.511		Paragon x Watkins291-073	NAM-095
Paragon x Watkins291-078	NAM-096	57	57	46	43	44.5	62	61	61.5	55	34	37	31	28	29.5	29	29	29	32.375	95	88.3333	55.6667	55	55.3333	99.6667	103.333	101.5	85.0417	38	29.5	18.3333	17.8333	18.0833	40	54	47	33.1458	338.607	724.437	196.105	106.68	151.393	334.215	668.01	501.112	428.887		Paragon x Watkins291-078	NAM-096
Paragon x Watkins292-003	NAM-097	57	60	46	45	45.5	62	55	58.5	55.25	34	37	31	34	32.5	29	32	30.5	33.5	86	79.2333	57.3333	48.6667	53	90	101.333	95.6667	78.475	40.3333	34.9333	16.8333	15.6667	16.25	43.3333	49	46.1667	34.4208	568.204	638.194	138.075	52.99	95.5325	279.93	354.41	317.17	404.775		Paragon x Watkins292-003	NAM-097
Paragon x Watkins292-005	NAM-098	58	66	60	53	56.5	62	68	65	61.375	33	31	21	29	25	29	28	28.5	29.375	104.667	85.5	40	45.3333	42.6667	80	82	81	78.4583	42	30.8333	13.8333	13.6667	13.75	26.3333	36.3333	31.3333	29.4792	399.567	763.583	49.455	55.16	52.3075	222.39	282.8	252.595	367.013		Paragon x Watkins292-005	NAM-098
Paragon x Watkins292-008	NAM-099	58	66	60	59	59.5	62	68	65	62.125	38	34	26	26	26	29	28	28.5	31.625	96	86	55.6667	37.6667	46.6667	89.1667	94.8333	92	80.1667	33	30.5667	16.3333	9	12.6667	40.5	38.1667	39.3333	28.8917	378.61	783.043	51.99	18.06	35.025	121.993	151.602	136.798	333.369		Paragon x Watkins292-008	NAM-099
Paragon x Watkins292-013	NAM-100	57	66	54	59	56.5	62	62	62	60.375	34	34	27	23	25	29	29	29	30.5	91.2667	77.9667	53.3333	43	48.1667	82.6667	86	84.3333	75.4333	30.3333	21.3667	17	11	14	26.6667	41	33.8333	24.8833	546.885	510.925	124.145	87.64	105.892	262.5	218.575	240.538	351.06		Paragon x Watkins292-013	NAM-100
Paragon x Watkins292-014	NAM-101	57	62	46	45	45.5	58	61	59.5	56	34	38	31	28	29.5	29	29	29	32.625	103.1	91.7667	61.6667	42.1667	51.9167	92.6667	98.3333	95.5	85.5708	40.1	32.4	22.3333	10.8333	16.5833	41.3333	53.3333	47.3333	34.1042	574.266	750.88	216.65	115.43	166.04	312.13	444.5	378.315	467.375		Paragon x Watkins292-014	NAM-101
Paragon x Watkins292-023	NAM-102	57	66	46	45	45.5	62	61	61.5	57.5	34	34	31	34	32.5	29	29	29	32.375	102.333	86.9333	65.67	57.5	61.585	94.1667	97.3333	95.75	86.6504	36	29	21.67	18.83	20.25	40.3333	39.6667	40	31.3125	332.5	645.176	87.46	109.2	98.33	239.61	206.08	222.845	324.713		Paragon x Watkins292-023	NAM-102
Paragon x Watkins292-024	NAM-103	57	62	63	53	58	62	62	62	59.75	34	38	18	32	25	29	29	29	31.5	87.5667	81.6667	56.67	70.33	63.5	95.8333	127.667	102.417	83.7875	38.4667	26.6667	18.17	30	24.085	47.5	52	48.6667	34.4712	552.981	297.184	88.93	101.43	95.18	215.145	628.845	421.995	341.835		Paragon x Watkins292-024	NAM-103
Paragon x Watkins292-028	NAM-104	58	62	60	53	56.5	62	69	65.5	60.5	33	35	26	26	26	29	28	28.5	30.625	95.4	85.8333	35.6667	40	37.8333	85	110.333	97.6667	79.1833	30.7333	21.9667	9	9	9	35.3333	49.6667	42.5	26.05	494.751	800.251	13.755	118.3	66.0275	176.855	388.255	282.555	410.896		Paragon x Watkins292-028	NAM-104
Paragon x Watkins292-050	NAM-105	57	60	54	48	51	62	62	62	57.5	34	37	27	34	30.5	29	29	29	32.625	107.333	92.5	42.3333	51.3333	46.8333	93.6667	110.667	102.167	87.2083	32	29.1667	9.33333	16	12.6667	31	42.6667	36.8333	27.6667	425.861	426.218	13.16	95.97	54.565	282.24	341.46	311.85	304.624		Paragon x Watkins292-050	NAM-105
Paragon x Watkins292-060	NAM-106	57	58	54	45	49.5	55	62	58.5	55.75	34	39	23	28	25.5	32	29	30.5	32.25	104.333	86.3333	42	47.3333	44.6667	88.3333	103	95.6667	82.75	48.6667	37.9333	11.6667	14.8333	13.25	47	61.3333	54.1667	38.5042	678.077	379.1	28.35	44.45	36.4	236.425	529.165	382.795	369.093		Paragon x Watkins292-060	NAM-106
Paragon x Watkins292-070	NAM-107	58	66	54	59	56.5	75	69	72	63.125	38	31	27	26	26.5	27	28	27.5	30.75	95.8667	78.3333	56.6667	35.6667	46.1667	87	94.6667	90.8333	77.8	40.3667	27.3	16.6667	9	12.8333	41.3333	43.6667	42.5	30.75	762.146	730.233	95.235	7.7	51.4675	280.735	241.5	261.117	451.241		Paragon x Watkins292-070	NAM-107
Paragon x Watkins299-014	NAM-108	57	62	48	47	47.5	75	62	68.5	58.75	34	38	31	34	32.5	27	29	28	33.125	103	78.8333	55.3333	52.3333	53.8333	91.3333	84.3333	87.8333	80.875	46.1667	33.6667	22.6667	17	19.8333	52	52.3333	52.1667	37.9583	445.2	443.053	157.57	129.01	143.29	275.87	404.6	340.235	342.945		Paragon x Watkins299-014	NAM-108
Paragon x Watkins299-017	NAM-109	58	66	49	53	51	62	62	62	59.25	38	36	28	26	27	29	29	29	32.5	103.1	83	49.3333	50	49.6667	93.8333	99.3333	96.5833	83.0875	41.5	28.8333	14	15.3333	14.6667	38.3333	54.6667	46.5	32.875	367.521	408.096	115.08	61.67	88.375	344.085	406.84	375.462	309.864		Paragon x Watkins299-017	NAM-109
Paragon x Watkins299-022	NAM-110	57	58	48	45	46.5	62	55	58.5	55	34	37	28	28	28	29	32	30.5	32.375	96.6667	83.3333	52.5	43.67	48.085	96.25	83.1667	89.7083	79.4483	32.5667	24.6667	15.5	11.67	13.585	44.25	46.6667	45.4583	29.0692	674.565	486.953	67.35	70	68.675	130.48	176.942	153.711	345.976		Paragon x Watkins299-022	NAM-110
Paragon x Watkins299-028	NAM-111	58	60	46	45	45.5	62	62	62	56.375	33	35	28	31	29.5	29	20	24.5	30.5	93.6	86.7	55.3333	44	49.6667	86.3333	103	94.6667	81.1583	41	27.3333	18.6667	17	17.8333	52.6667	43.6667	48.1667	33.5833	568.154	948.883	159.32	44.8	102.06	251.335	404.18	327.757	486.714		Paragon x Watkins299-028	NAM-111
Paragon x Watkins299-040	NAM-112	57	60	46	48	47	62	62	62	56.5	34	35	31	31	31	29	29	29	32.25	88.8333	84.6333	42	34.6667	38.3333	82	95.3333	88.6667	75.1167	34	28.7333	11	13.5	12.25	49	48.3333	48.6667	30.9125	576.333	875.176	111.79	49.14	80.465	310.625	472.85	391.737	480.928		Paragon x Watkins299-040	NAM-112
Paragon x Watkins299-047	NAM-113	60	59	46	45	45.5	62	68	65	57.375	36	40	31	34	32.5	29	28	28.5	34.25	96.0667	76	58.5	46.33	52.415	79.8333	84.1667	82	76.6204	43.9333	30.5	19.75	16.67	18.21	45	44.1667	44.5833	34.3067	476.317	864.141	118.87	12.18	65.525	192.692	173.127	182.91	397.223		Paragon x Watkins299-047	NAM-113
Paragon x Watkins299-051	NAM-114	60	67	60	55	57.5	62	62	62	61.625	36	34	26	16	21	29	29	29	30	113.6	95.4333	54.3333	65.3333	59.8333	98.6667	110	104.333	93.3	40.3333	28.7	14.6667	21	17.8333	29.5	42.3333	35.9167	30.6958	743.948	1023.26	107.8	170.24	139.02	280.245	447.02	363.632	567.464		Paragon x Watkins299-051	NAM-114
Paragon x Watkins299-069	NAM-115	57	60	51	45	48	69	69	69	58.5	39	42	28	34	31	28	28	28	35	87	97.6667	54.6667	53	53.8333	86.3333	114.667	100.5	84.75	34	34.8333	21	21.5	21.25	36.6667	50	43.3333	33.3542	749.795	1210	102.83	126.21	114.52	305.83	449.4	377.615	612.983		Paragon x Watkins299-069	NAM-115
Paragon x Watkins299-079	NAM-116	60	58	46	41	43.5	55	69	62	55.875	36	37	31	32	31.5	32	28	30	33.625	94.3333	83.8333	56	50.6667	53.3333	99.5	94	96.75	82.0625	40	33.1667	21	15.3333	18.1667	47.6667	59.3333	53.5	36.2083	108	381.78	113.54	88.06	100.8	405.965	400.75	403.357	248.484		Paragon x Watkins299-079	NAM-116
Paragon x Watkins299-087	NAM-117	60	62	46	48	47	69	62	65.5	58.625	36	35	31	31	31	28	29	28.5	32.625	93.9	94	54.6667	41.1667	47.9167	90	107.667	98.8333	83.6625	37	33	20.3333	14.5	17.4167	46.3333	53.3333	49.8333	34.3125	454.331	1082.45	65.38	87.57	76.475	338.52	509.25	423.885	509.286		Paragon x Watkins299-087	NAM-117
Paragon x Watkins299-091	NAM-118	58	62	48	48	48	62	61	61.5	57.375	33	35	31	31	31	29	29	29	32	99.1	81	52	52.5	52.25	104.667	94.6667	99.6667	83.0042	39.9	29.1667	17.6667	16	16.8333	44.6667	45.3333	45	32.725	330.977	566.72	148.4	77.7	113.05	366.45	476.595	421.522	358.067		Paragon x Watkins299-091	NAM-118
Paragon x Watkins349-018	NAM-135	63	66	54	53	53.5	62	62	62	61.125	35	41	28	26	27	29	29	29	33	110.333	94.8333	64.3333	45.6667	55	108	91.3333	99.6667	89.9583	39	30.8333	22	12.8333	17.4167	34.8333	46	40.4167	31.9167	468.468	994.386	198.24	56.21	127.225	366.8	287.385	327.092	479.293		Paragon x Watkins349-018	NAM-135
Paragon x Watkins349-021	NAM-136	61	66	49	48	48.5	62	68	65	60.125	37	36	31	31	31	29	28	28.5	33.125	101.667	90.7	54.6667	46	50.3333	93.6667	87.3333	90.5	83.3	39	27.2	17.8333	15	16.4167	45.3333	36.3333	40.8333	30.8625	578.291	843.6	193.06	103.6	148.33	312.9	366.485	339.692	477.478		Paragon x Watkins349-021	NAM-136
Paragon x Watkins349-026	NAM-137	61	66	49	50	49.5	62	68	65	60.375	37	36	31	26	28.5	29	28	28.5	32.5	104.033	107.1	63.3333	67.1667	65.25	96	107.667	101.833	94.5542	40.0667	31.1	20.6667	23.5	22.0833	51.6667	38.6667	45.1667	34.6042	663.062	528.71	223.02	70.7	146.86	361.2	427.91	394.555	433.297		Paragon x Watkins349-026	NAM-137
Paragon x Watkins349-027	NAM-138	63	66	60	59	59.5	62	62	62	62.625	35	36	26	26	26	29	29	29	31.5	110.767	112.5	67	58.6667	62.8333	111.167	111.333	111.25	99.3375	39.6333	31.8333	19.3333	18	18.6667	37.6667	47.3333	42.5	33.1583	877.831	1022.4	124.32	52.57	88.445	418.95	372.05	395.5	596.043		Paragon x Watkins349-027	NAM-138
Paragon x Watkins349-029	NAM-139	60	66	54	53	53.5	62	62	62	60.375	36	41	32	26	29	29	29	29	33.75	103.667	91.5333	51.33	57	54.165	93.5	85.6667	92.0833	85.3621	37	31.7333	15	21.5	18.25	47	33.3333	42.5833	32.3917	225.456	517.632	83.79	75.32	79.555	167.125	544.04	355.582	294.556		Paragon x Watkins349-029	NAM-139
Paragon x Watkins349-054	NAM-140	60	66	49	56	52.5	62	68	65	60.875	36	36	31	26	28.5	29	28	28.5	32.25	98.3333	93.6667	50.6667	45	47.8333	85	95.6667	90.3333	82.5417	45.6667	33	16.8333	16.6667	16.75	39.1667	48	43.5833	34.75	770.231	788.275	151.375	49.98	100.677	282.1	343	312.55	492.933		Paragon x Watkins349-054	NAM-140
Paragon x Watkins349-062	NAM-141	60	66	46	47	46.5	62	68	65	59.375	38	36	34	34	34	29	28	28.5	34.125	110	97.7667	59	62.1667	60.5833	95.6667	107.667	101.667	92.5042	40.1667	33.9	19.6667	17	18.3333	36	41	38.5	32.725	578.917	638.494	232.435	203.7	218.067	435.4	523.81	479.605	478.771		Paragon x Watkins349-062	NAM-141
Paragon x Watkins349-066	NAM-142	63	66	60	51	55.5	69	68	68.5	63.25	35	36	26	31	28.5	28	28	28	31.875	110.167	83.1667	64	61	62.5	90.3333	111.333	100.833	89.1667	37.6667	34.0333	20	20.3333	20.1667	41.3333	34.6667	38	32.4667	487.364	435.4	125.72	146.44	136.08	325.85	406.245	366.048	356.223		Paragon x Watkins349-066	NAM-142
Paragon x Watkins349-070	NAM-143	66	72	60	59	59.5	62	62	62	64.875	32	35	26	26	26	29	29	29	30.5	82.3333	94.8333	45	57.3333	51.1667	96	120	108	84.0833	34.8333	33.8333	13	21.6667	17.3333	32.5	48	40.25	31.5625	65.4752	552.668	3.43	77.63	40.53	361.55	333.06	347.305	251.494		Paragon x Watkins349-070	NAM-143
Paragon x Watkins349-073	NAM-144	58	66	54	53	53.5	62	62	62	59.875	40	36	32	26	29	29	29	29	33.5	101.333	93	51	45.6667	48.3333	95.6667	113.333	104.5	86.7917	33.6667	35	15.8333	14	14.9167	46.6667	48.3333	47.5	32.7708	571.2	716.998	93.17	142.17	117.67	431.305	418.145	424.725	457.648		Paragon x Watkins349-073	NAM-144
Paragon x Watkins349-080	NAM-145	57	65	49	48	48.5	62	68	65	58.875	34	31	31	31	31	29	28	28.5	31.125	101.167	79.6667	45.3333	34	39.6667	89.6667	100.667	95.1667	78.9167	44	36.6667	14.8333	12.5	13.6667	47.3333	46.3333	46.8333	35.2917	597.8	533.358	172.27	146.23	159.25	276.15	553.7	414.925	426.333		Paragon x Watkins349-080	NAM-145
Paragon x Watkins349-089	NAM-146	60	66	54	48	51	62	62	62	59.75	36	36	27	31	29	29	29	29	32.5	82.6667	85.6667	48.3333	51	49.6667	87.3333	97.3333	92.3333	77.5833	30.5	32	14.8333	16.6667	15.75	33	46.3333	39.6667	29.4792	578.67	1103.74	81.305	42.07	61.6875	326.725	389.34	358.032	525.533		Paragon x Watkins349-089	NAM-146
Paragon x Watkins396-008	NAM-147	66	72	60	56	58	69	62	65.5	65.375	34	35	26	26	26	28	29	28.5	30.875	83.8667	74.3333	34	44	39	92	87	89.5	71.675	33.1667	20.5	9	12.6667	10.8333	28.1667	35.6667	31.9167	24.1042	366.3	793.572	NA	28.14	28.14	363.3	173.74	268.52	364.133		Paragon x Watkins396-008	NAM-147
Paragon x Watkins396-014	NAM-148	63	72	54	53	53.5	62	62	62	62.625	35	32	32	29	30.5	29	29	29	31.625	86.1667	71.6667	NA	45.3333	45.3333	95.3333	97.6667	96.5	74.9167	30.3333	28.5	NA	13.6667	13.6667	51.6667	54.3333	53	31.375	272.765	249.3	NA	89.6	89.6	525	427.77	476.385	272.012		Paragon x Watkins396-014	NAM-148
Paragon x Watkins396-040	NAM-150	63	72	54	53	53.5	62	68	65	63.375	35	32	32	32	32	29	28	28.5	31.875	81.8333	82.8333	51.6667	49.3333	50.5	105.333	108.333	106.833	80.5	40.5	31.8333	16	17.3333	16.6667	41	57.3333	49.1667	34.5417	87.3936	363.584	31.85	80.5	56.175	310.45	541.8	426.125	233.319		Paragon x Watkins396-040	NAM-150
Paragon x Watkins396-041	NAM-151	63	66	60	50	55	62	69	65.5	62.375	35	36	26	26	26	29	28	28.5	31.375	95.8333	93.5	60	51.3333	55.6667	91.6667	NA	91.6667	84.1667	45.6667	34.6667	23	18.3333	20.6667	43.6667	NA	43.6667	36.1667	611.754	496.32	19.915	138.74	79.3275	308.455	587.3	447.878	408.82		Paragon x Watkins396-041	NAM-151
Paragon x Watkins396-047	NAM-152	63	66	60	48	54	62	62	62	61.25	35	41	26	31	28.5	29	29	29	33.375	104.667	89.3833	44	66	55	99.0833	98.6667	98.875	86.9813	39.3333	30.4667	10	19.71	14.855	31	46.8333	38.9167	30.8929	329.476	605.273	NA	105.91	105.91	132.125	90.3	111.212	287.968		Paragon x Watkins396-047	NAM-152
Paragon x Watkins396-049	NAM-153	66	75	65	62	63.5	75	74	74.5	69.75	30	32	23	23	23	27	25	26	27.75	93.6667	75.6	50	28	39	80.6667	93.3333	87	73.8167	37.3333	26.5	17	11.5	14.25	34.6667	37.5	36.0833	28.5417	547.694	550.505	7.63	2.45	5.04	84.4725	93.7825	89.1275	298.092		Paragon x Watkins396-049	NAM-153
Paragon x Watkins396-050	NAM-154	63	74	62	53	57.5	62	62	62	64.125	35	32	26	26	26	29	29	29	30.5	108.333	90.0333	42	49.8333	45.9167	95.6667	116	101.417	86.425	40.3	25.2333	10	13.1667	11.5833	49.6667	40.3333	48.4167	31.3833	122.573	454.656	4.375	66.78	35.5775	239.505	147.315	193.41	201.554		Paragon x Watkins396-050	NAM-154
Paragon x Watkins396-072	NAM-155	58	60	46	47	46.5	62	68	65	57.375	33	40	34	34	34	29	28	28.5	33.875	70.5	76	50	47.3333	48.6667	83.6667	83.6667	83.6667	69.7083	36.6667	29.8333	18.3333	16	17.1667	45.3333	49	47.1667	32.7083	374.615	976.08	222.355	49.84	136.098	325.99	322.21	324.1	452.723		Paragon x Watkins396-072	NAM-155
Paragon x Watkins396-076	NAM-156	63	65	51	53	52	62	68	65	61.25	35	36	32	32	32	29	28	28.5	32.875	94.6667	83.9667	59	46.3333	52.6667	92	91.6667	91.8333	80.7833	45	31.8	19	16	17.5	50	45	47.5	35.45	398.362	685.197	140.595	67.83	104.213	294	487.445	390.723	394.623		Paragon x Watkins396-076	NAM-156
Paragon x Watkins396-092	NAM-157	63	71	62	55	58.5	62	68	65	64.375	35	31	26	26	26	29	28	28.5	30.125	104.633	80.8333	51	55.3333	53.1667	96	94.3333	95.1667	83.45	38.1333	30	14	14	14	26.8333	34.6667	30.75	28.2208	344.333	924.373	13.265	116.2	64.7325	318.15	240.45	279.3	403.185		Paragon x Watkins396-092	NAM-157
Paragon x Watkins397-046	NAM-158	58	61	51	48	49.5	62	62	62	57.625	33	42	28	31	29.5	29	29	29	33.375	93.1667	74.3333	55.8333	51.5	53.6667	90.3333	93	91.6667	78.2083	35	32.1667	18.6667	18.5	18.5833	37.3333	44.3333	40.8333	31.6458	570.105	321.3	197.05	139.72	168.385	379.75	342.195	360.972	355.191		Paragon x Watkins397-046	NAM-158
Paragon x Watkins397-055	NAM-159	57	59	48	48	48	62	61	61.5	56.375	34	40	31	31	31	29	29	29	33.5	94	104.4	64.5	63.3333	63.9167	99.6667	110	104.833	91.7875	38.6667	50.3333	20.6667	23.6667	22.1667	58	49.3333	53.6667	41.2083	616.389	327.727	290.535	144.83	217.683	343	198.345	270.673	358.118		Paragon x Watkins397-055	NAM-159
Paragon x Watkins397-056	NAM-160	63	72	56	59	57.5	69	68	68.5	65.25	35	31	27	20	23.5	28	28	28	29.375	87.3333	100.3	76.3333	45.3333	60.8333	97.3333	93.6667	95.5	85.9917	38	31.9333	24.3333	12.3333	18.3333	34.1667	40	37.0833	31.3375	494.423	322.966	156.555	54.88	105.717	116.27	173.495	144.882	266.997		Paragon x Watkins397-056	NAM-160
Paragon x Watkins397-058	NAM-161	57	59	48	45	46.5	69	68	68.5	57.75	34	42	31	31	31	28	28	28	33.75	89.6667	94.6667	61.3333	53	57.1667	93.8333	96	94.9167	84.1042	30.3333	32.3333	18.3333	16.8333	17.5833	35.8333	48	41.9167	30.5417	526.725	766.788	222.845	87.85	155.347	374.15	261.905	318.028	441.722		Paragon x Watkins397-058	NAM-161
Paragon x Watkins397-062	NAM-162	63	71	62	59	60.5	62	61	61.5	64	35	32	22	23	22.5	29	29	29	29.625	114	87.5	62.6667	57	59.8333	108	115.333	111.667	93.25	46	24.5	23.3333	20.1667	21.75	47.6667	53.6667	50.6667	35.7292	357.84	393.196	96.39	48.58	72.485	95.9	239.26	167.58	247.775		Paragon x Watkins397-062	NAM-162
Paragon x Watkins397-065	NAM-163	57	61	51	53	52	62	69	65.5	58.875	34	40	28	26	27	29	28	28.5	32.375	110.333	95.3	62.6667	55.6667	59.1667	115	117	116	95.2	48	35.2	23.6667	15.3333	19.5	60	61.3333	60.6667	40.8417	223.146	713.856	271.705	141.12	206.412	552.195	533.855	543.025	421.61		Paragon x Watkins397-065	NAM-163
Paragon x Watkins397-066	NAM-164	57	58	49	48	48.5	62	62	62	56.375	34	40	28	34	31	29	29	29	33.5	111.433	103	69.3333	62	65.6667	112.833	98.6667	105.75	96.4625	39.3333	36.8333	19.3333	16.3333	17.8333	43.3333	51	47.1667	35.2917	147.743	841.216	199.535	68.11	133.822	480.9	295.26	388.08	377.715		Paragon x Watkins397-066	NAM-164
Paragon x Watkins397-068	NAM-165	57	59	49	47	48	62	62	62	56.5	34	42	31	34	32.5	29	29	29	34.375	117.333	97.6667	61	62	61.5	118	112.333	115.167	97.9167	43	39.6667	23	21.3333	22.1667	43.6667	58.3333	51	38.9583	535.283	947.183	42.49	126.21	84.35	210	481.985	345.993	478.202		Paragon x Watkins397-068	NAM-165
Paragon x Watkins397-071	NAM-167	58	61	49	48	48.5	62	68	65	58.125	33	38	28	31	29.5	29	28	28.5	32.25	100.1	88.6667	57	55.3333	56.1667	105.667	93.6667	99.6667	86.15	40.8	31.3333	19	19.5	19.25	41.8333	37.3333	39.5833	32.7417	346.637	1197.66	146.79	119.77	133.28	283.5	391.685	337.592	503.792		Paragon x Watkins397-071	NAM-167
Paragon x Watkins397-075	NAM-168	61	61	49	48	48.5	62	61	61.5	58	37	40	33	34	33.5	29	29	29	34.875	106.967	101.933	56.83	62	59.415	100.5	91.3333	95.9167	91.0579	37.9667	32.7	17.08	19.75	18.415	46.3333	39	42.6667	32.9371	788.26	322.828	54.2	59.57	56.885	46.375	139.965	93.17	315.286		Paragon x Watkins397-075	NAM-168
Paragon x Watkins397-078	NAM-169	58	71	60	53	56.5	62	69	65.5	62.75	38	32	22	29	25.5	29	28	28.5	31	119.667	103.833	33.6667	54	43.8333	107	88	97.5	91.2083	47	38.6667	11.3333	18	14.6667	51.3333	37	44.1667	36.125	504.108	488.55	45.22	99.68	72.45	443.1	53.795	248.447	328.389		Paragon x Watkins397-078	NAM-169
Paragon x Watkins397-085	NAM-170	58	61	54	51	52.5	62	62	62	58.375	38	38	26	34	30	29	29	29	33.75	103.667	103	49.6667	64.6667	57.1667	117.333	104	110.667	93.625	35.7333	33.4333	16.6667	24	20.3333	43	37	40	32.375	861.84	805.132	51.485	104.23	77.8575	428.925	157.255	293.09	509.48		Paragon x Watkins397-085	NAM-170
Paragon x Watkins397-088	NAM-171	58	58	46	48	47	62	69	65.5	57.125	38	42	31	34	32.5	29	28	28.5	35.25	94.3333	83	53.3333	69	61.1667	110	107.667	108.833	86.8333	38.3333	28	21.6667	29.6667	25.6667	50.8333	52.6667	51.75	35.9375	563.5	705.168	178.5	119.49	148.995	348.95	312.9	330.925	437.147		Paragon x Watkins397-088	NAM-171
Paragon x Watkins398-021	NAM-173	58	61	56	53	54.5	62	69	65.5	59.75	38	38	26	29	27.5	29	28	28.5	33	92.1	90.6	47.6667	35.1667	41.4167	104.333	90.3333	97.3333	80.3625	37.9667	36.4	15.1667	12.5	13.8333	51.3333	35.3333	43.3333	32.8833	177.184	1133.14	52.885	73.64	63.2625	410.55	322.49	366.52	435.028		Paragon x Watkins398-021	NAM-173
Paragon x Watkins398-046	NAM-174	57	59	48	42	45	62	61	61.5	55.625	34	35	31	34	32.5	29	29	29	32.625	75	83.7333	49.6667	56	52.8333	107	105.667	106.333	79.475	35	31.9	13.3333	19	16.1667	53	43.6667	48.3333	32.85	39.0096	554.987	123.095	83.58	103.338	443.1	495.74	469.42	291.688		Paragon x Watkins398-046	NAM-174
Paragon x Watkins398-048	NAM-175	58	59	51	53	52	69	61	65	58.5	38	40	28	26	27	28	29	28.5	33.375	80	96.5	45	59	52	99.3333	97.6667	98.5	81.75	20.3333	30.9	8.5	15.6667	12.0833	53.6667	35	44.3333	26.9125	157.976	1329.13	101.92	76.37	89.145	350.7	218.295	284.498	465.186		Paragon x Watkins398-048	NAM-175
Paragon x Watkins398-049	NAM-176	58	61	51	48	49.5	62	68	65	58.375	38	42	28	31	29.5	29	28	28.5	34.5	69.9667	69.6667	41.3333	41.3333	41.3333	99	83	91	67.9917	19.4	24.5	8.83333	8.66667	8.75	44	47.3333	45.6667	24.5792	229.958	740.888	113.295	96.11	104.702	556.5	440.02	498.26	393.452		Paragon x Watkins398-049	NAM-176
Paragon x Watkins398-056	NAM-177	57	61	49	48	48.5	62	69	65.5	58	34	38	37	31	34	29	28	28.5	33.625	91.2	88.1667	45.6667	50	47.8333	105	102.333	103.667	82.7167	41.9667	37.5	19.3333	17.3333	18.3333	40.6667	58	49.3333	36.7833	165.22	917.792	35.7	69.3	52.5	388.675	432.355	410.515	386.507		Paragon x Watkins398-056	NAM-177
Paragon x Watkins398-058	NAM-178	58	64	49	48	48.5	69	61	65	58.875	33	34	33	31	32	28	29	28.5	31.875	92.5333	85.3333	54.6667	48.6667	51.6667	103	96.3333	99.6667	82.3	37.4667	31.6667	19.6667	19.3333	19.5	47	42.6667	44.8333	33.3667	200.125	1012	67.795	66.01	66.9025	250.95	227.01	238.98	379.502		Paragon x Watkins398-058	NAM-178
Paragon x Watkins398-063	NAM-179	58	65	54	50	52	69	62	65.5	60.125	38	36	32	29	30.5	28	29	28.5	33.25	81.5	78.4333	52	55.6667	53.8333	89.5	81.3333	85.4167	74.7958	23.6333	25.0333	15.3333	18.6667	17	34.8333	46	40.4167	26.5208	224.812	498.074	62.58	68.11	65.345	256.2	322.805	289.502	269.433		Paragon x Watkins398-063	NAM-179
Paragon x Watkins398-081	NAM-181	57	59	46	45	45.5	62	68	65	56.625	34	37	34	34	34	29	28	28.5	33.375	89.6667	87.6333	52	63.3333	57.6667	110.333	101.667	106	85.2417	38.5667	41.8667	18	24	21	52.3333	55.3333	53.8333	38.8167	293.907	1128.61	71.68	206.36	139.02	402.08	362.705	382.392	485.983		Paragon x Watkins398-081	NAM-181
Paragon x Watkins398-085	NAM-182	57	61	54	45	49.5	62	69	65.5	58.25	34	42	32	34	33	29	28	28.5	34.375	95.5	92.5	45.5	53.3333	49.4167	95.3333	89.3333	92.3333	82.4375	34.6667	30	11.3333	16.6667	14	43	41.6667	42.3333	30.25	341.327	931.023	46.095	65.17	55.6325	327.705	338.1	332.902	415.221		Paragon x Watkins398-085	NAM-182
Paragon x Watkins420-001	NAM-183	61	65	54	53	53.5	62	62	62	60.375	30	38	32	32	32	29	29	29	32.25	91	81.8333	50.3333	49.3333	49.8333	100	87.3333	93.6667	79.0833	33.7667	25	15.6667	13.3333	14.5	37.5	43	40.25	28.3792	461.216	1280.56	44.87	61.95	53.41	257.95	204.085	231.017	506.55		Paragon x Watkins420-001	NAM-183
Paragon x Watkins420-006	NAM-184	58	65	54	50	52	62	68	65	60	33	38	32	29	30.5	29	28	28.5	32.5	103	81.6667	52	51.6667	51.8333	109	111	110	86.625	34.6667	24.1667	13.1667	16.3333	14.75	29	39	34	26.8958	314.447	359.932	57.19	86.73	71.96	430.85	480.34	455.595	300.484		Paragon x Watkins420-006	NAM-184
Paragon x Watkins420-007	NAM-185	NA	59	46	45	45.5	62	61	61.5	55.3333	NA	44	40	34	37	29	29	29	36.6667	NA	88.3333	48.6667	33.6667	41.1667	96.3333	99	97.6667	75.7222	NA	32.8333	18.5	12	15.25	47.8333	46	46.9167	31.6667	NA	685.402	64.26	90.09	77.175	474.81	473.55	474.18	412.252		Paragon x Watkins420-007	NAM-185
Paragon x Watkins420-009	NAM-186	61	70	54	51	52.5	62	62	62	61.375	30	32	32	34	33	29	29	29	31	83.3333	77.6667	47.8333	47.6667	47.75	99.6667	95.3333	97.5	76.5625	25	22.3333	16	17.3333	16.6667	43.3333	33.3333	38.3333	25.5833	149.079	520.608	66.535	79.94	73.2375	424.97	393.54	409.255	288.045		Paragon x Watkins420-009	NAM-186
Paragon x Watkins420-010	NAM-187	61	65	54	53	53.5	62	68	65	61.125	30	38	32	32	32	29	28	28.5	32.125	99.6667	91.3	46.1667	52	49.0833	101	91.3333	96.1667	84.0542	41	31.2333	15.3333	16.6667	16	39.1667	39.6667	39.4167	31.9125	638.911	1008.03	55.58	87.5	71.54	472.85	210.77	341.81	515.073		Paragon x Watkins420-010	NAM-187
Paragon x Watkins420-011	NAM-188	61	74	54	59	56.5	69	62	65.5	64.25	30	32	32	26	29	28	29	28.5	29.875	96.3333	103.333	38	49.3333	43.6667	101.667	103	102.333	86.4167	35.3333	30	7.83333	14.8333	11.3333	40.6667	46.3333	43.5	30.0417	388.547	845.454	41.755	110.32	76.0375	321.3	306.6	313.95	405.997		Paragon x Watkins420-011	NAM-188
Paragon x Watkins420-018	NAM-189	57	59	49	48	48.5	62	62	62	56.625	34	42	31	37	34	29	29	29	34.75	99.1667	94.3333	52	43.3333	47.6667	108.667	88	98.3333	84.875	41.2667	38.8333	18	14	16	51	50.6667	50.8333	36.7333	482.79	848.668	32.62	24.36	28.49	388.5	516.425	452.463	453.103		Paragon x Watkins420-018	NAM-189
Paragon x Watkins420-023	NAM-190	57	59	51	48	49.5	62	68	65	57.625	34	37	31	31	31	29	28	28.5	32.625	83.6667	92.8	37.3333	41.6667	39.5	94	88.3333	91.1667	76.7833	25.3333	33.0333	8	7.33333	7.66667	35.8333	42.3333	39.0833	26.2792	694.611	922.133	42.735	42.14	42.4375	663.25	344.26	503.755	540.734		Paragon x Watkins420-023	NAM-190
Paragon x Watkins420-032	NAM-191	61	65	51	48	49.5	62	69	65.5	60.25	30	38	31	31	31	29	28	28.5	31.875	81.3333	96.6667	46.8333	49.8333	48.3333	81.9167	99	89.75	79.0208	31	33.5	16.1667	16	16.0833	40.4167	51	42.8333	30.8542	73.4562	891.595	58.765	163.59	111.178	539.735	434.595	487.165	390.849		Paragon x Watkins420-032	NAM-191
Paragon x Watkins420-039	NAM-193	57	61	48	50	49	62	62	62	57.25	34	42	35	32	33.5	29	29	29	34.625	89	83.7667	40	45	42.5	100	92.3333	96.1667	77.8583	47.3333	37.0667	16	15.6667	15.8333	52.6667	51	51.8333	38.0167	145.458	772.508	73.395	46.48	59.9375	327.705	351.925	339.815	329.43		Paragon x Watkins420-039	NAM-193
Paragon x Watkins420-040	NAM-194	57	61	48	45	46.5	69	69	69	58.375	34	42	35	31	33	28	28	28	34.25	77	102.1	44.1667	68	56.0833	105.333	117.5	111.417	86.65	37.3333	33.2667	18.6667	21.3333	20	37.6667	53	45.3333	33.9833	101.541	680.98	79.94	88.41	84.175	295.225	656.53	475.878	335.643		Paragon x Watkins420-040	NAM-194
Paragon x Watkins420-044	NAM-195	57	64	56	59	57.5	69	68	68.5	61.75	34	41	27	26	26.5	28	28	28	32.375	76.3333	88.6667	48.6667	38.5	43.5833	88.6667	102	95.3333	75.9792	39.3333	26.6667	13.6667	12	12.8333	30.1667	46	38.0833	29.2292	61.2632	489.323	41.16	24.08	32.62	272.545	450.94	361.743	236.237		Paragon x Watkins420-044	NAM-195
Paragon x Watkins546-005	NAM-197	58	60	48	53	50.5	62	62	62	57.625	33	42	34	32	33	29	29	29	34.25	89	93.6667	55.3333	55.3333	55.3333	101	105.333	103.167	85.2917	30.3333	32.3333	17.6667	14.6667	16.1667	50.3333	44	47.1667	31.5	81.8181	854.7	76.37	116.62	96.495	287.28	303.45	295.365	332.095		Paragon x Watkins546-005	NAM-197
Paragon x Watkins546-024	NAM-198	57	59	48	45	46.5	62	62	62	56.125	39	42	31	34	32.5	29	29	29	35.625	77.3333	106.333	55	56	55.5	122.5	110.333	116.417	88.8958	37.6667	38.3333	16.8333	16	16.4167	66.6667	64	65.3333	39.4375	23.5928	502.933	145.25	194.6	169.925	772.1	427.91	600.005	324.114		Paragon x Watkins546-024	NAM-198
Paragon x Watkins546-027	NAM-199	58	61	48	59	53.5	62	62	62	58.625	38	40	34	20	27	29	29	29	33.5	83	97.1667	46.5	53.3333	49.9167	103.667	93.3333	98.5	82.1458	34.3333	37.8333	14.1667	20.6667	17.4167	43	46.3333	44.6667	33.5625	65.184	1299.03	73.85	56.35	65.1	387.625	403.725	395.675	456.247		Paragon x Watkins546-027	NAM-199
Paragon x Watkins546-028	NAM-200	63	65	60	55	57.5	75	69	72	64.375	33	38	26	32	29	27	28	27.5	31.875	90	95.3333	52.6667	61.3333	57	111.333	107.667	109.5	87.9583	41.6667	29.3333	18	21	19.5	33.1667	44	38.5833	32.2708	99.75	1202.92	48.265	66.29	57.2775	208.95	574.7	391.825	437.944		Paragon x Watkins546-028	NAM-200
Paragon x Watkins546-029	NAM-201	66	65	60	59	59.5	75	68	71.5	65.5	34	41	26	26	26	27	28	27.5	32.125	75.3333	90.4667	42.3333	39.6667	41	93	91.3333	92.1667	74.7417	31.6667	32.2333	9.33333	11	10.1667	36.6667	42	39.3333	28.35	253.698	784.35	43.575	50.4	46.9875	235.48	260.19	247.835	333.218		Paragon x Watkins546-029	NAM-201
Paragon x Watkins546-033	NAM-202	58	61	54	48	51	62	62	62	58	40	40	27	37	32	29	29	29	35.25	105.333	102.233	48.5	48.1667	48.3333	115.667	103.333	109.5	91.35	38	34.8	13	16.1667	14.5833	50.6667	49.6667	50.1667	34.3875	512.484	1097.7	64.89	95.69	80.29	630.875	288.925	459.9	537.593		Paragon x Watkins546-033	NAM-202
Paragon x Watkins546-036	NAM-203	58	61	49	45	47	62	62	62	57	40	42	32	40	36	29	29	29	36.75	78.3333	93.3333	46.6667	52	49.3333	100	89	94.5	78.875	30.6667	27	15	16.6667	15.8333	40.5	47.3333	43.9167	29.3542	315.651	1051.01	64.645	101.08	82.8625	271.425	441.14	356.283	451.451		Paragon x Watkins546-036	NAM-203
Paragon x Watkins546-037	NAM-204	66	65	54	56	55	69	75	72	64.5	32	41	27	26	26.5	28	25	26.5	31.5	107	94.8333	52.6667	47.3333	50	102.333	108	105.167	89.25	46	28.1667	16.3333	15	15.6667	42	47	44.5	33.5833	422.822	676.43	92.61	72.1	82.355	301.77	250.6	276.185	364.448		Paragon x Watkins546-037	NAM-204
Paragon x Watkins546-041	NAM-205	58	58	49	47	48	69	61	65	57.25	40	44	31	34	32.5	28	29	28.5	36.25	107	113.167	52.6667	55.6667	54.1667	112.167	110.667	111.417	96.4375	40.33	48.2667	22.6667	14.6667	18.6667	48.1667	52	50.0833	36.8558	429.677	903.77	121.345	122.15	121.748	415.94	520.555	468.247	480.861		Paragon x Watkins546-041	NAM-205
Paragon x Watkins546-043	NAM-206	66	61	49	53	51	69	62	65.5	60.875	32	42	35	26	30.5	28	29	28.5	33.25	100	97.5	48	44.3333	46.1667	102.333	102.333	102.333	86.5	40	34	17.3333	11.5	14.4167	49	51.3333	50.1667	34.6458	395.41	1093.95	68.81	82.46	75.635	332.675	479.255	405.965	492.74		Paragon x Watkins546-043	NAM-206
Paragon x Watkins546-050	NAM-207	58	61	46	48	47	62	68	65	57.75	40	38	38	31	34.5	29	28	28.5	35.25	111	107.2	58.6667	65.3333	62	103.333	105.333	104.333	96.1333	39.3333	41.0333	20.3333	25.6667	23	56.6667	51.6667	54.1667	39.3833	321.035	1085.76	83.58	99.96	91.77	461.09	337.26	399.175	474.435		Paragon x Watkins546-050	NAM-207
Paragon x Watkins546-052	NAM-208	57	61	54	45	49.5	69	68	68.5	59	34	40	29	40	34.5	28	28	28	34.125	100.333	108.733	54.3333	57.6667	56	98.3333	114.667	106.5	92.8917	33	40.0667	16.3333	19.3333	17.8333	28.6667	48.3333	38.5	32.35	436.333	1110.12	80.605	126.77	103.688	560	375.2	467.6	529.436		Paragon x Watkins546-052	NAM-208
Paragon x Watkins546-092	NAM-209	60	60	56	53	54.5	69	62	65.5	60	38	42	28	32	30	28	29	28.5	34.625	95.6667	103	56	49.3333	52.6667	109.333	107.333	108.333	89.9167	38.3333	31	15.1667	12.6667	13.9167	31.3333	45	38.1667	30.3542	512.128	714.125	104.405	89.39	96.8975	330.4	358.925	344.663	416.953		Paragon x Watkins546-092	NAM-209
Paragon x Watkins566-003	NAM-210	60	65	51	53	52	69	62	65.5	60.625	38	38	33	26	29.5	28	29	28.5	33.5	92.6667	101.333	51.3333	47.6667	49.5	100.667	110	105.333	87.2083	29.6667	34.3	16.6667	11.1667	13.9167	30	45	37.5	28.8458	594.75	763.84	94.675	65.87	80.2725	257.25	365.05	311.15	437.503		Paragon x Watkins566-003	NAM-210
Paragon x Watkins566-009	NAM-211	60	59	48	48	48	62	69	65.5	58.125	31	42	31	31	31	29	28	28.5	33.125	111	108.333	66	59	62.5	111	117.333	114.167	99	33.6667	41.6667	24.3333	20	22.1667	40.8333	53	46.9167	36.1042	195.657	644.652	143.43	84.21	113.82	366.66	470.645	418.653	343.195		Paragon x Watkins566-009	NAM-211
Paragon x Watkins566-010	NAM-212	58	65	56	50	53	62	62	62	59.5	40	38	27	29	28	29	29	29	33.75	111	102.567	67.6667	64	65.8333	84.6667	104	94.3333	93.4333	39.3333	31.5333	28	23.3333	25.6667	29	27.3333	28.1667	31.175	212.476	748.902	56.63	75.81	66.22	365.05	413.455	389.252	354.213		Paragon x Watkins566-010	NAM-212
Paragon x Watkins566-011	NAM-213	66	65	56	50	53	62	61	61.5	61.375	32	38	28	29	28.5	29	29	29	31.875	107.667	102.333	62.6667	49.3333	56	96.6667	95.3333	96	90.5	43.3667	32.1667	21	17.6667	19.3333	49.6667	40.6667	45.1667	35.0083	416.069	760.725	67.41	24.01	45.71	430.5	210.665	320.582	385.772		Paragon x Watkins566-011	NAM-213
Paragon x Watkins566-015	NAM-214	66	65	56	55	55.5	62	62	62	62.125	32	38	27	26	26.5	29	29	29	31.375	92.6667	98.3333	48	53.8333	50.9167	103	101.667	102.333	86.0625	33.3333	29.3333	14.6667	14	14.3333	32.6667	45	38.8333	28.9583	155.411	654.626	59.465	55.86	57.6625	376.495	267.085	321.79	297.372		Paragon x Watkins566-015	NAM-214
Paragon x Watkins566-025	NAM-215	60	65	56	59	57.5	62	62	62	61.125	38	38	26	26	26	29	29	29	32.75	107	99.8333	48.67	40.83	44.75	115	111	113.417	91.25	37.6667	28.5	15.5	14.67	15.085	37.9167	35.6667	36.5833	29.4587	211.655	786.023	27.62	6.44	17.03	71.925	315.49	193.708	302.104		Paragon x Watkins566-025	NAM-215
Paragon x Watkins566-028	NAM-216	60	61	51	53	52	69	69	69	60.5	38	42	32	26	29	28	28	28	34.25	115.333	107.333	58.3333	48	53.1667	118.333	98.6667	108.5	96.0833	41.3333	38.5	19.6667	10.5	15.0833	38.6667	32.3333	35.5	32.6042	293.351	768.617	78.435	27.51	52.9725	454.65	270.655	362.653	369.398		Paragon x Watkins566-028	NAM-216
Paragon x Watkins566-029	NAM-217	66	65	54	55	54.5	62	61	61.5	61.75	32	38	27	32	29.5	29	29	29	32.125	85.6667	90.1667	53.6667	58	55.8333	87.3333	87.6667	87.5	79.7917	35.0667	30.2667	19	21.6667	20.3333	28.1667	42	35.0833	30.1875	293.02	511.144	57.96	125.58	91.77	274.33	220.5	247.415	285.837		Paragon x Watkins566-029	NAM-217
Paragon x Watkins566-060	NAM-218	58	65	54	65	59.5	62	62	62	61.125	40	38	27	20	23.5	29	29	29	32.625	105.333	105.767	52.75	55	53.875	100	92.6667	96.9167	90.4729	46.0667	33.8333	14.92	14	14.46	27.6667	25.6667	27.125	30.3713	387.887	881.628	27.42	27.79	27.605	148.697	232.89	190.794	371.979		Paragon x Watkins566-060	NAM-218
Paragon x Watkins566-089	NAM-219	66	65	54	51	52.5	62	61	61.5	61.25	32	38	26	31	28.5	29	29	29	31.875	119.333	104.5	47.8333	70.3333	59.0833	110.333	106.333	108.333	97.8125	43.6667	30.5	12	22.6667	17.3333	47.3333	44.3333	45.8333	34.3333	462.217	714.995	80.85	126.14	103.495	332.08	333.725	332.902	403.402		Paragon x Watkins566-089	NAM-219
Paragon x Watkins566-091	NAM-220	57	59	46	48	47	62	61	61.5	56.125	39	40	34	31	32.5	29	29	29	35.125	88	95.8333	41.3333	57.6667	49.5	103.333	103.667	103.5	84.2083	33.3333	25.8333	10.5	20.6667	15.5833	51.6667	55	53.3333	32.0208	188.65	754	96.53	113.68	105.105	456.05	484.925	470.488	379.561		Paragon x Watkins566-091	NAM-220
Paragon x Watkins566-093	NAM-221	57	65	54	53	53.5	69	68	68.5	61	34	38	27	32	29.5	28	28	28	32.375	79	90.6667	39.6667	45.3333	42.5	92.3333	81.3333	86.8333	74.75	26	28.5	34.1667	14.6667	24.4167	38.6667	33.6667	36.1667	28.7708	285.554	832.32	100.45	59.99	80.22	366.59	307.79	337.19	383.821		Paragon x Watkins566-093	NAM-221
Paragon x Watkins685-002	NAM-222	57	58	46	45	45.5	62	68	65	56.375	34	37	31	28	29.5	29	28	28.5	32.25	80.8667	111	53.3333	65.3333	59.3333	103	98.6667	100.833	88.0083	27.4	41.5	17.5	21	19.25	52.6667	44.3333	48.5	34.1625	314.648	626.763	111.335	147.98	129.657	348.04	277.375	312.707	345.944		Paragon x Watkins685-002	NAM-222
Paragon x Watkins685-008	NAM-223	57	59	46	42	44	62	62	62	55.5	34	37	31	27	29	29	29	29	32.25	78.6	93.6667	49.1667	44.1667	46.6667	99.6667	92.3333	96	78.7333	27.8667	37.1667	14.5	14.1667	14.3333	49	43.3333	46.1667	31.3833	220.802	669.446	98.385	92.26	95.3225	334.425	515.375	424.9	352.618		Paragon x Watkins685-008	NAM-223
Paragon x Watkins685-011	NAM-224	57	59	54	53	53.5	69	61	65	58.625	34	40	26	26	26	28	29	28.5	32.125	75.5	93	45.6667	45.6667	45.6667	104.333	97.6667	101	78.7917	26.8333	40.1667	17.1667	12.8333	15	50	42	46	32	301.871	805.613	95.375	43.47	69.4225	175	333.41	254.205	357.778		Paragon x Watkins685-011	NAM-224
Paragon x Watkins685-017	NAM-225	60	64.5	49	53	51	69	62	65.5	60.25	31	34	31	29	30	28	29	28.5	30.875	87.3333	108.5	57.5	49.67	53.585	93.1667	94.8333	94	85.8546	28.6667	39.0833	14.58	9.67	12.125	44.6667	46.1667	45.4167	31.3229	185.64	659.799	61.64	63.49	62.565	221.2	194.005	207.603	278.902		Paragon x Watkins685-017	NAM-225
Paragon x Watkins685-021	NAM-226	60	65	54	50	52	69	61	65	60.5	31	34	23	31	27	28	29	28.5	30.125	95	105.5	56	58.5	57.25	102.333	89.3333	95.8333	88.3958	32.8333	34.8333	18.3333	19.25	18.7917	51.6667	37.6667	44.6667	32.7812	159.026	840.602	77.665	137.69	107.678	243.6	376.285	309.942	354.312		Paragon x Watkins685-021	NAM-226
Paragon x Watkins685-027	NAM-227	NA	65	46	48	47	69	68	68.5	60.1667	NA	31	31	31	31	28	28	28	30	NA	102.667	50.1667	52	51.0833	93	94	93.5	82.4167	NA	37.5	16	17.6667	16.8333	34.5	48.3333	41.4167	31.9167	NA	652.87	116.305	101.15	108.727	245.7	239.89	242.795	334.797		Paragon x Watkins685-027	NAM-227
Paragon x Watkins685-030	NAM-228	58	61	46	45	45.5	49	61	55	54.875	33	35	31	37	34	36	29	32.5	33.625	57.5	82	50.6667	55	52.8333	77.3333	99.6667	88.5	70.2083	27	37.8333	12.1667	17.3333	14.75	32.5	51	41.75	30.3333	25.6221	742.317	110.39	68.32	89.355	635.6	310.065	472.832	332.532		Paragon x Watkins685-030	NAM-228
Paragon x Watkins685-032	NAM-229	58	61	49	51	50	62	61	61.5	57.625	40	35	31	31	31	29	29	29	33.75	85.6667	93.3333	48.3333	53	50.6667	102.667	99.3333	101	82.6667	31.8333	31.5	13	13.6667	13.3333	50.3333	51	50.6667	31.8333	305.947	453.46	133.665	62.79	98.2275	434.7	380.17	407.435	316.267		Paragon x Watkins685-032	NAM-229
Paragon x Watkins685-045	NAM-230	58	61	49	47	48	62	61	61.5	57.125	33	35	31	28	29.5	20	29	24.5	30.5	79.6333	89.6667	52	52	52	97.6667	93	95.3333	79.1583	33.4667	33.8333	19.1667	18.5	18.8333	44.6667	45.3333	45	32.7833	182.581	630.3	121.485	107.66	114.573	427	438.025	432.513	339.991		Paragon x Watkins685-045	NAM-230
Paragon x Watkins685-050	NAM-231	58	61	49	47	48	62	69	65.5	58.125	33	35	33	34	33.5	20	28	24	31.375	78.67	90	45.6667	56	50.8333	100	99	99.5	79.7508	24.1667	34.6667	12.3333	20	16.1667	53	42	47.5	30.625	183.221	722.456	86.905	128.17	107.537	464.1	396.025	430.062	360.819		Paragon x Watkins685-050	NAM-231
Paragon x Watkins685-051	NAM-232	58	59	49	48	48.5	62	69	65.5	57.75	33	37	33	31	32	29	28	28.5	32.625	84	84.6667	52	42	47	82.1667	87.6667	84.9167	75.1458	30.6667	30	15.5	9.33333	12.4167	35.5	47	41.25	28.5833	498.893	781.346	77.63	20.02	48.825	447.195	216.405	331.8	415.216		Paragon x Watkins685-051	NAM-232
Paragon x Watkins685-084	NAM-233	58	59	54	53	53.5	49	68	58.5	57.25	33	40	27	29	28	36	28	32	33.25	87	104.667	53.5	52.3333	52.9167	75.8333	107	78.5833	80.7917	35.5	37.3333	18.5	20.6667	19.5833	44.5833	47.3333	42.3333	33.6875	120	925.462	103.005	92.05	97.5275	289.817	418.845	354.331	374.33		Paragon x Watkins685-084	NAM-233
Paragon x Watkins811-033	NAM-250	57	59	46	48	47	55	61	58	55.25	34	35	34	31	32.5	27	29	28	32.375	88.6667	89.1667	63.3333	53.3333	58.3333	100.833	121.167	111	86.7917	28	33.3333	22.5	17	19.75	45.3333	59	52.1667	33.3125	149.386	654.804	146.125	24.78	85.4525	406	561.925	483.963	343.401		Paragon x Watkins811-033	NAM-250
Paragon x Watkins811-040	NAM-251	57	59	46	45	45.5	69	62	65.5	56.75	34	35	31	34	32.5	28	29	28.5	32.5	101	103.667	47	50	48.5	97.6667	112	104.833	89.5	37.3333	33.3333	20	16	18	48	39	43.5	33.0417	624.639	648.516	128.345	45.15	86.7475	250.95	326.13	288.54	412.111		Paragon x Watkins811-040	NAM-251
Paragon x Watkins811-045	NAM-252	58	61	54	51	52.5	69	69	69	60.125	33	35	26	31	28.5	28	28	28	31.125	112.333	117.733	50.6667	61.6667	56.1667	97.3333	102.333	99.8333	96.5167	46.5333	42.9333	14	19.6667	16.8333	31.5	46.6667	39.0833	36.3458	434.924	800.932	76.475	90.51	83.4925	360.64	245.14	302.89	405.56		Paragon x Watkins811-045	NAM-252
Paragon x Watkins811-049	NAM-253	57	61	46	47	46.5	62	62	62	56.625	34	35	31	28	29.5	29	29	29	31.875	79	75.1667	48.6667	38	43.3333	79.6667	85.3333	82.5	70	24	25.5	13.5	6.33333	9.91667	31.3333	38.3333	34.8333	23.5625	571.627	569.389	124.11	75.53	99.82	421.05	403.06	412.055	413.223		Paragon x Watkins811-049	NAM-253
Paragon x Watkins811-055	NAM-254	57	59	46	48	47	62	61	61.5	56.125	34	35	31	31	31	20	29	24.5	31.125	110	107.833	40	41.6667	40.8333	107	110.667	108.833	91.875	44.4333	45	10.1667	17.6667	13.9167	50.6667	50.6667	50.6667	38.5042	620.381	505.648	139.195	47.6	93.3975	532	462.56	497.28	429.177		Paragon x Watkins811-055	NAM-254
Paragon x Watkins811-057	NAM-255	57	59	48	45	46.5	55	62	58.5	55.25	34	35	31	34	32.5	27	29	28	32.375	97.2333	92.8333	61	35.3333	48.1667	99.6667	97.3333	98.5	84.1833	41.3	35.5	20.1667	12.3333	16.25	52.6667	57.3333	55	37.0125	751.255	430.604	225.19	56.42	140.805	522.55	513.17	517.86	460.131		Paragon x Watkins811-057	NAM-255
Paragon x Watkins811-061	NAM-256	57	58	46	48	47	58	69	63.5	56.375	34	37	31	34	32.5	29	28	28.5	33	90.1	91.1667	53.6667	43.3333	48.5	100.333	88.3333	94.3333	81.025	29.3333	27.5	14.8333	11	12.9167	44.3333	44	44.1667	28.4792	821.457	478.268	121.94	52.22	87.08	338.1	393.33	365.715	438.13		Paragon x Watkins811-061	NAM-256
Paragon x Watkins811-062	NAM-257	57	61	46	47	46.5	62	62	62	56.625	34	33	31	28	29.5	29	29	29	31.375	79.4	97.3667	51.8333	41.3333	46.5833	91.6667	103	97.3333	80.1708	33.2	35.8667	13.8333	8.5	11.1667	50.3333	51.3333	50.8333	32.7667	344.751	846.812	197.75	72.17	134.96	586.25	320.425	453.337	444.965		Paragon x Watkins811-062	NAM-257
Paragon x Watkins811-063	NAM-258	57	59	46	43	44.5	62	68	65	56.375	34	35	31	32	31.5	29	28	28.5	32.25	107.567	112.667	66.3333	71	68.6667	108	115.333	111.667	100.142	42.3333	45.6667	18.8333	22.3333	20.5833	56.3333	42.6667	49.5	39.5208	422.55	552.088	231.105	162.54	196.822	605.5	328.58	467.04	409.625		Paragon x Watkins811-063	NAM-258
Paragon x Watkins811-064	NAM-259	57	59	46	48	47	62	61	61.5	56.125	34	37	31	31	31	29	29	29	32.75	96.6667	109.4	58.3333	55	56.6667	100.667	103.667	102.167	91.225	39.1667	48.9	21.3333	19.5	20.4167	59	53.3333	56.1667	41.1625	592.38	478.38	110.46	88.2	99.33	364.84	425.95	395.395	391.371		Paragon x Watkins811-064	NAM-259
Paragon x Watkins811-065	NAM-260	57	59	46	43	44.5	55	68	61.5	55.5	34	35	31	32	31.5	32	28	30	32.625	93.3333	94.6667	44	54.6667	49.3333	87	94	90.5	81.9583	40.3333	39.6667	9.83333	17.3333	13.5833	35	50.6667	42.8333	34.1042	1062.37	577.839	125.545	239.96	182.752	473.55	347.865	410.708	558.417		Paragon x Watkins811-065	NAM-260
Paragon x Watkins811-067	NAM-261	57	58	49	45	47	62	62	62	56	34	35	31	34	32.5	20	29	24.5	31.5	91	95	43.6667	50.6667	47.1667	89.6667	93	91.3333	81.125	33.6333	30.8333	10.5	14	12.25	35	44.6667	39.8333	29.1375	352.516	322.158	94.5	46.06	70.28	349.3	292.95	321.125	266.52		Paragon x Watkins811-067	NAM-261
Paragon x Watkins811-086	NAM-262	57	59	49	45	47	62	61	61.5	56.125	34	37	31	31	31	20	29	24.5	31.625	91.7667	76.1667	42.8333	52	47.4167	96.1667	99.6667	97.9167	78.3167	33.1	23.3333	12.5	20	16.25	46.8333	45.3333	46.0833	29.6917	527.562	227.84	113.855	65.94	89.8975	580.65	327.425	454.038	324.834		Paragon x Watkins811-086	NAM-262
Paragon x BAJ-043	NAM-264	58	61	54	53	53.5	69	62	65.5	59.5	33	38	32	32	32	13	29	21	31	74.3333	78.6667	41.3333	40.6667	41	72.6667	84.6667	78.6667	68.1667	19	26.3333	11.6667	9.33333	10.5	28.8333	37.6667	33.25	22.2708	554.742	529.308	104.405	43.68	74.0425	439.95	340.375	390.163	387.064		Paragon x BAJ-043	NAM-264
Paragon x BAJ-056	NAM-265	58	59	49	50	49.5	69	62	65.5	58	33	37	31	31	31	28	29	28.5	32.375	68.3333	63.6667	41.08	37	39.04	81.5	93.1667	87.3333	64.5933	16.6667	19.3333	9.25	8.33	8.79	36.5	39.1667	37.8333	20.6558	154.338	392.15	62.49	29.05	45.77	217.42	249.76	233.59	206.462		Paragon x BAJ-056	NAM-265
Paragon x BAJ-062	NAM-266	NA	59	49	47	48	55	61	58	55	NA	35	31	28	29.5	32	29	30.5	31.6667	NA	64.3333	39.6667	42.6667	41.1667	66.6667	65.6667	66.1667	57.2222	NA	24	9.16667	25.3333	17.25	25.8333	39.3333	32.5833	24.6111	NA	613.778	161.315	91.91	126.613	385	495.88	440.44	393.61		Paragon x BAJ-062	NAM-266
Paragon x BAJ-063	NAM-267	NA	59	46	45	45.5	55	54	54.5	53	NA	35	31	28	29.5	32	32	32	32.1667	NA	77.8333	42	46.6667	44.3333	90	71.6667	80.8333	67.6667	NA	18.6667	9.5	11.6667	10.5833	45	36.6667	40.8333	23.3611	NA	496.248	74.865	82.88	78.8725	508.2	469.385	488.793	354.638		Paragon x BAJ-063	NAM-267
Paragon x BAJ-081	NAM-268	57	59	46	45	45.5	55	62	58.5	55	34	42	31	34	32.5	32	29	30.5	34.75	68.3333	67.2333	44.3333	39	41.6667	66.6667	72.3333	69.5	61.6833	20	25.8333	11	12	11.5	36.6667	30	33.3333	22.6667	370	401.193	165.165	66.57	115.867	465.5	519.12	492.31	344.843		Paragon x BAJ-081	NAM-268
Paragon x BAJ-094	NAM-269	57	59	46	47	46.5	55	48	51.5	53.5	34	35	31	28	29.5	32	33	32.5	32.75	57.6667	62.6667	37.6667	42.6667	40.1667	66.6667	66	66.3333	56.7083	16.3333	24	7.33333	9.5	8.41667	37.3333	33.6667	35.5	21.0625	432.297	376.915	105.98	72.31	89.145	652.05	322.56	487.305	346.415		Paragon x BAJ-094	NAM-269
Paragon x BAJ-097	NAM-270	NA	59	46	51	48.5	55	69	62	56.5	NA	35	31	31	31	32	28	30	32	NA	73.1333	44	38.5	41.25	79.75	72.6667	78.9167	64.4333	NA	25.1667	8.92	10	9.46	34.25	38.6667	33.75	22.7922	NA	527.694	98.46	44.24	71.35	159.95	330.4	245.175	281.406		Paragon x BAJ-097	NAM-270
Paragon x BAJ-099	NAM-271	NA	59	49	50	49.5	55	62	58.5	55.6667	NA	35	31	32	31.5	32	29	30.5	32.3333	NA	66.8333	39	30.3333	34.6667	75.3333	82.6667	79	60.1667	NA	21.3333	9.5	7	8.25	25.3333	39.3333	32.3333	20.6389	NA	519.595	97.685	12.95	55.3175	700.7	319.935	510.317	361.743		Paragon x BAJ-099	NAM-271
Paragon x BAJ-108	NAM-272	NA	59	49	45	47	55	55	55	53.6667	NA	35	28	37	32.5	32	32	32	33.1667	NA	65.6667	35.3333	33.3333	34.3333	67.3333	70.6667	69	56.3333	NA	17	8.33333	7	7.66667	36.6667	39	37.8333	20.8333	NA	548.011	163.03	88.48	125.755	380.1	716.73	548.415	407.394		Paragon x BAJ-108	NAM-272
Paragon x BAJ-110	NAM-273	NA	65	54	53	53.5	55	69	62	60.1667	NA	34	28	29	28.5	32	28	30	30.8333	NA	70.0333	48	53	50.5	73.6667	78.6667	76.1667	65.5667	NA	20.3333	10.6667	15.6667	13.1667	26	38.6667	32.3333	21.9444	NA	724.88	85.575	76.58	81.0775	735	533.925	634.463	480.14		Paragon x BAJ-110	NAM-273
Paragon x BAJ-143	NAM-274	NA	59	49	48	48.5	55	55	55	54.1667	NA	35	31	28	29.5	32	32	32	32.1667	NA	60.3333	47.6667	41.3333	44.5	73.6667	64.1667	68.9167	57.9167	NA	20.6667	10.3333	10.6667	10.5	38	37	37.5	22.8889	NA	665.532	165.83	148.4	157.115	665	580.58	622.79	481.812		Paragon x BAJ-143	NAM-274
Paragon x BAJ-152	NAM-275	NA	59	54	53	53.5	69	62	65.5	59.3333	NA	40	27	26	26.5	28	29	28.5	31.6667	NA	53.7333	38.6667	30	34.3333	60.3333	53.3333	56.8333	48.3	NA	15.1	5.66667	6.66667	6.16667	31.6667	28.6667	30.1667	17.1444	NA	423.85	133.7	43.75	88.725	334.95	262.185	298.567	270.381		Paragon x BAJ-152	NAM-275
Paragon x BAJ-154	NAM-276	57	59	46	50	48	62	62	62	56.5	34	35	31	31	31	29	29	29	32.25	60.3333	67.3333	43.3333	47.3333	45.3333	72.6667	89.6667	81.1667	63.5417	17.3333	23	8.16667	7	7.58333	39.6667	36	37.8333	21.4375	242.837	416.9	188.125	134.68	161.402	399	649.95	524.475	336.404		Paragon x BAJ-154	NAM-276
Paragon x BAJ-167	NAM-277	57	59	46	48	47	55	55	55	54.5	34	35	27	24	25.5	32	27	29.5	31	60	70.3333	38.6667	36.3333	37.5	65.3333	71.3333	68.3333	59.0417	20	23	8.83333	6.66667	7.75	39.3333	37	38.1667	22.2292	350.334	762.383	153.265	31.85	92.5575	455	339.99	397.495	400.692		Paragon x BAJ-167	NAM-277
Paragon x BAJ-168	NAM-278	NA	59	46	45	45.5	62	61	61.5	55.3333	NA	35	31	34	32.5	29	29	29	32.1667	NA	55.1	44.3333	44	44.1667	69.3333	72	70.6667	56.6444	NA	15.4	9.16667	9.33333	9.25	41	38.6667	39.8333	21.4944	NA	465.485	172.13	144.06	158.095	707	264.18	485.59	369.723		Paragon x BAJ-168	NAM-278
Paragon x CIMCOG 47-047	NAM-279	57	59	46	47	46.5	58	61	59.5	55.5	34	35	34	34	34	29	29	29	33	59	58.4333	41.3333	38.6667	40	49.1667	74.3333	61.75	54.7958	21.5	22.6667	9.66667	11	10.3333	24.1667	42	33.0833	21.8958	888.67	621.18	120.085	92.26	106.172	569.1	167.545	368.322	496.086		Paragon x CIMCOG 47-047	NAM-279
Paragon x CIMCOG 47-152	NAM-280	57	59	49	48	48.5	55	48	51.5	54	34	35	31	34	32.5	27	33	30	32.875	67.5667	71.3333	35.5	39.6667	37.5833	76.6667	81.6667	79.1667	63.9125	20.1333	25.5	9.83333	10.3333	10.0833	43.3333	36.3333	39.8333	23.8875	397.782	828.94	77.35	44.52	60.935	388.5	540.645	464.572	438.057		Paragon x CIMCOG 47-152	NAM-280
Paragon x CIMCOG 47-197	NAM-281	57	58	46	42	44	49	55	52	52.75	34	35	35	34	34.5	33	32	32.5	34	76.3333	63.6667	50.6667	47	48.8333	76.6667	71	73.8333	65.6667	26.6667	31	20.3333	15.6667	18	43.3333	44.3333	43.8333	29.875	570	729.657	136.185	81.97	109.078	312.2	400.505	356.352	441.272		Paragon x CIMCOG 47-197	NAM-281
Paragon x CIMCOG 47-198	NAM-282	57	58	46	42	44	49	54	51.5	52.625	34	35	31	37	34	33	32	32.5	33.875	62	54.6667	36.6667	34	35.3333	61.3333	57.3333	59.3333	52.8333	24	21.6667	10.8333	11.3333	11.0833	28.8333	37	32.9167	22.4167	213.191	428.098	102.97	53.69	78.33	406.56	386.19	396.375	278.998		Paragon x CIMCOG 47-198	NAM-282
Paragon x CIMCOG 47-200	NAM-283	57	59	49	48	48.5	62	61	61.5	56.5	34	40	37	31	34	29	29	29	34.25	87	76.3667	51.6667	35.3333	43.5	86.3333	94.3333	90.3333	74.3	30.8333	26.0333	16	9.5	12.75	37.3333	51.3333	44.3333	28.4875	182.858	388.627	90.615	48.86	69.7375	543.9	495.6	519.75	290.243		Paragon x CIMCOG 47-200	NAM-283
Paragon x CIMCOG 47-240	NAM-284	60	59	46	45	45.5	55	61	58	55.625	31	35	28	28	28	32	29	30.5	31.125	75.6667	65.6667	42.3333	45.5	43.9167	75.6667	81.3333	78.5	65.9375	32	24.8333	11	10.8333	10.9167	42.6667	36.6667	39.6667	26.8542	761.973	858.858	96.355	169.19	132.773	406	370.79	388.395	535.5		Paragon x CIMCOG 47-240	NAM-284
Paragon x CIMCOG 47-264	NAM-285	57	59	49	45	47	62	61	61.5	56.125	34	37	28	34	31	29	29	29	32.75	66.8333	58.5	42	42	42	65	65.6667	65.3333	58.1667	26.8333	26	10.6667	13.6667	12.1667	21.3333	40	30.6667	23.9167	586.858	533.984	100.205	122.22	111.213	296.8	296.1	296.45	382.126		Paragon x CIMCOG 47-264	NAM-285
Paragon x CIMCOG 47-328	NAM-286	60	59	46	48	47	49	48	48.5	53.625	38	35	31	28	29.5	33	33	33	33.875	70.3333	69.1667	36.3333	44.3333	40.3333	58.3333	80.3333	69.3333	62.2917	27	33.3667	16.3333	16.6667	16.5	34.5	43.3333	38.9167	28.9458	184.338	424.575	97.895	131.18	114.537	609.175	480.375	544.775	317.056		Paragon x CIMCOG 47-328	NAM-286
Paragon x CIMCOG 47-382	NAM-287	57	59	49	47	48	55	61	58	55.5	34	35	28	34	31	27	29	28	32	71.5	72.9	37.3333	45.6667	41.5	72	84.3333	78.1667	66.0167	23.2667	20.1	6.33333	10	8.16667	38.3333	33.3333	35.8333	21.8417	244.352	728.053	97.335	20.3	58.8175	250.6	323.4	287	329.556		Paragon x CIMCOG 47-382	NAM-287
Paragon x CIMCOG 47-385	NAM-288	57	59	46	45	45.5	58	61	59.5	55.25	34	35	31	34	32.5	24	29	26.5	32	67.3333	65	39.5	35	37.25	59.6667	76	67.8333	59.3542	22	23	11.1667	12.3333	11.75	21.8333	30	25.9167	20.6667	433.37	562.976	69.93	121.1	95.515	248.5	404.88	326.69	354.638		Paragon x CIMCOG 47-385	NAM-288
Paragon x CIMCOG 47-390	NAM-289	60	59	46	42	44	49	61	55	54.5	36	35	31	28	29.5	33	29	31	32.875	52	65.0333	37.5	44	40.75	67.6667	68	67.8333	56.4042	27.1667	25.3333	8.66667	11.6667	10.1667	29.1667	44.3333	36.75	24.8542	434.752	560.287	113.96	68.67	91.315	511	444.5	477.75	391.026		Paragon x CIMCOG 47-390	NAM-289
Paragon x CIMCOG 47-394	NAM-290	57	59	48	45	46.5	49	55	52	53.625	34	35	27	34	30.5	33	32	32.5	33	56.3333	64.5	42.6667	40.6667	41.6667	66.3333	71	68.6667	57.7917	24.6667	28.5	12.5	13.6667	13.0833	30.8333	35.3333	33.0833	24.8333	420.903	633.967	245.14	131.39	188.265	515.9	443.835	479.868	430.751		Paragon x CIMCOG 47-394	NAM-290
Paragon x CIMCOG 47-396	NAM-291	57	59	44	41	42.5	49	61	55	53.375	34	35	29	29	29	33	29	31	32.25	61	56	35.3333	35	35.1667	71.3333	71.6667	71.5	55.9167	23.6667	19.6667	10.1667	5.66667	7.91667	38.6667	33.6667	36.1667	21.8542	512.128	673.475	147.175	94.5	120.837	404.25	598.955	501.602	452.011		Paragon x CIMCOG 47-396	NAM-291
Paragon x CIMCOG 47-397	NAM-292	57	59	44	48	46	62	61	61.5	55.875	34	35	29	27	28	29	29	29	31.5	60	58	38.3333	32.6667	35.5	73	78	75.5	57.25	22.5	20.3333	9.33333	9.33333	9.33333	30.5	43.6667	37.0833	22.3125	784.356	663.32	177.205	60.55	118.878	427.7	576.905	502.303	517.214		Paragon x CIMCOG 47-397	NAM-292
Paragon x CIMCOG 47-401	NAM-293	57	58	48	48	48	62	68	65	57	34	35	31	31	31	29	28	28.5	32.125	74.6667	67.6667	46.92	36.33	41.625	66.5	69.8333	68.1667	63.0312	31	28	14.17	12.5	13.335	39.3333	41	40.1667	28.1254	704.499	535.613	77.88	91.7	84.79	256.462	149.712	203.087	381.997		Paragon x CIMCOG 47-401	NAM-293
Paragon x CIMCOG 47-403	NAM-294	60	59	44	43	43.5	49	55	52	53.625	31	35	31	28	29.5	33	32	32.5	32	75.8333	78.3333	47.42	48.67	48.045	91.3333	80.1667	85.75	71.9904	30.6667	30.8333	12.17	13.67	12.92	37	44.3333	40.6667	28.7717	654.958	636.48	95.52	144.34	119.93	348.95	158.462	253.706	416.269		Paragon x CIMCOG 47-403	NAM-294
Paragon x CIMCOG 49-023	NAM-295	57	64	51	53	52	62	57	59.5	58.125	34	34	32	32	32	29	29	29	32.25	73.6667	81.3333	45.3333	51.6667	48.5	94	90.6667	92.3333	73.9583	28.6667	26.6667	9.83333	13	11.4167	30.3333	30	30.1667	24.2292	832.131	857.656	165.69	118.65	142.17	548.1	328.58	438.34	567.574		Paragon x CIMCOG 49-023	NAM-295
Paragon x CIMCOG 49-042	NAM-296	60	59	44	42	43	49	49	49	52.75	31	35	35	34	34.5	30	33	18	29.625	66	71.3333	55.42	39.33	47.375	85.3333	83	84.1667	67.2188	30	30.8333	13.83	13.17	13.5	47.1667	49.1667	48.1667	30.625	1378.04	224.2	105.82	63.98	84.9	251.405	208.32	229.862	479.25		Paragon x CIMCOG 49-042	NAM-296
Paragon x CIMCOG 49-047	NAM-297	57	59	51	48	49.5	62	69	65.5	57.75	34	35	31	37	34	29	28	28.5	32.875	49	67.8333	39	42.6667	40.8333	75.3333	69.3333	72.9167	57.6458	20.8333	27.5	9.83333	13.6667	11.75	26.0833	39.6667	28.8333	22.2292	199.43	480.48	59.885	65.17	62.5275	165.725	199.5	182.613	231.262		Paragon x CIMCOG 49-047	NAM-297
Paragon x CIMCOG 49-073	NAM-298	57	65	51	53	52	62	69	65.5	59.875	39	34	31	26	28.5	29	28	28.5	32.5	57	55.6667	42.83	38.33	40.58	58	68.6667	63.3333	54.145	25	16.3333	11.08	8	9.54	32.3333	27.6667	30	20.2183	221.34	222.912	53.25	49.42	51.335	150.692	158.69	154.691	162.57		Paragon x CIMCOG 49-073	NAM-298
Paragon x CIMCOG 49-074	NAM-299	57	59	48	48	48	58	55	56.5	55.125	39	40	31	31	31	29	32	30.5	35.125	85.6667	82.8	52	47.3333	49.6667	83.3333	86.3333	84.8333	75.7417	39	29.2667	16.5	16.3333	16.4167	35.5	48	41.75	31.6083	416.707	414.4	251.16	99.82	175.49	630	621.355	625.678	408.069		Paragon x CIMCOG 49-074	NAM-299
Paragon x CIMCOG 49-116	NAM-300	63	61	49	48	48.5	62	69	65.5	59.5	33	40	32	37	34.5	29	28	28.5	34	85.6667	74.5	48.3333	50	49.1667	84.6667	101.667	93.1667	75.625	27.6667	20	11	13.5	12.25	37.6667	41	39.3333	24.8125	799.999	489.335	130.83	128.8	129.815	529.9	737.135	633.517	513.167		Paragon x CIMCOG 49-116	NAM-300
Paragon x CIMCOG 49-136	NAM-301	57	58	46	42	44	55	54	54.5	53.375	39	35	31	34	32.5	27	32	29.5	34	64.3333	64.5	40.67	35.33	38	64.6667	88.3333	71.0833	59.4792	24.8333	24.8333	8.58	9	8.79	37.8333	33	36.5833	23.76	640.528	294.06	62.88	59.43	61.155	190.925	536.41	363.668	339.853		Paragon x CIMCOG 49-136	NAM-301
Paragon x CIMCOG 49-160	NAM-302	57	59	46	42	44	49	55	52	53	34	35	27	37	32	33	32	32.5	33.375	75.6667	72	44.3333	37.8333	41.0833	91.5	86	88.75	69.375	26.3333	28.5	10.8333	11.1667	11	37.8333	45.6667	41.75	26.8958	517.009	456.84	255.745	53.69	154.717	477.26	503.02	490.14	404.677		Paragon x CIMCOG 49-160	NAM-302
Paragon x CIMCOG 49-167	NAM-303	NA	59	48	51	49.5	62	61	61.5	56.6667	NA	35	31	31	31	29	29	29	31.6667	NA	68	46.8333	45.3333	46.0833	71.6667	70.6667	71.1667	61.75	NA	26.5	13.1667	12.6667	12.9167	41.3333	41.6667	41.5	26.9722	NA	611.723	107.66	60.27	83.965	575.4	448.805	512.102	402.597		Paragon x CIMCOG 49-167	NAM-303
Paragon x CIMCOG 49-168	NAM-304	57	59	42	48	45	55	54	54.5	53.875	39	37	38	34	36	32	32	32	36	64.3333	58	45.25	45	45.125	79.3333	77.5	78.4167	61.4688	30.3333	24	12.5	13	12.75	40.6667	35.5	38.0833	26.2917	548.669	463.738	59.41	48.23	53.82	196.35	115.745	156.048	305.569		Paragon x CIMCOG 49-168	NAM-304
Paragon x CIMCOG 49-187	NAM-305	57	59	46	45	45.5	62	69	65.5	56.75	34	35	31	28	29.5	29	28	28.5	31.75	63	67.8	37	38	37.5	67.8333	73.6667	70.75	59.7625	25	26.6	7.83333	10.3333	9.08333	28.1667	40.3333	34.25	23.7333	360	468.792	92.89	69.51	81.2	487.2	484.54	485.87	348.965		Paragon x CIMCOG 49-187	NAM-305
Paragon x CIMCOG 49-205	NAM-306	57	59	46	42	44	55	55	55	53.75	34	35	31	37	34	32	32	32	33.75	76.6667	68.6667	43.6667	40.3333	42	78	79.6667	78.8333	66.5417	32.3333	22.3333	11.5	13.3333	12.4167	43	47.6667	45.3333	28.1042	750.004	231.28	132.23	58.24	95.235	345.45	743.75	544.6	405.28		Paragon x CIMCOG 49-205	NAM-306
Paragon x CIMCOG 49-206	NAM-307	57	59	46	45	45.5	62	62	62	55.875	34	35	31	34	32.5	29	29	29	32.625	85.3333	68.1667	42.3333	42.6667	42.5	92.6667	79.6667	86.1667	70.5417	34.3333	27.6667	14.1667	14	14.0833	38.1667	46.3333	42.25	29.5833	627.428	341.927	134.575	63.28	98.9275	364.35	238.63	301.49	342.443		Paragon x CIMCOG 49-206	NAM-307
Paragon x CIMCOG 49-265	NAM-308	57	59	46	48	47	62	61	61.5	56.125	34	35	31	31	31	29	29	29	32.25	83.3333	70.8333	44.1667	38.3333	41.25	81.3333	82.6667	82	69.3542	32.3333	30.1667	12	10.6667	11.3333	46.6667	48	47.3333	30.2917	556.895	359.683	119.315	34.58	76.9475	381.85	270.655	326.252	329.944		Paragon x CIMCOG 49-265	NAM-308
Paragon x CIMCOG 49-275	NAM-309	57	59	46	53	49.5	58	61	59.5	56.25	34	35	31	29	30	29	29	29	32	77.3333	61.6667	39.3333	44	41.6667	52	66.6667	59.3333	60	29	25	8	10.6667	9.33333	24.3333	26.3333	25.3333	22.1667	704.34	252.547	111.685	37.87	74.7775	385	405.16	395.08	356.686		Paragon x CIMCOG 49-275	NAM-309
Paragon x CIMCOG 49-310	NAM-310	57	59	49	48	48.5	58	62	60	56.125	39	35	28	31	29.5	29	29	29	33.125	68	59.3333	42.1667	43.3333	42.75	90	82.3333	86.1667	64.0625	22	26.1667	8.5	15.3333	11.9167	39.5	47.3333	43.4167	25.875	623.56	637.603	76.09	35.91	56	395.85	420.42	408.135	431.325		Paragon x CIMCOG 49-310	NAM-310
Paragon x Wylakatchem-003	NAM-311	57	59	46	47	46.5	62	61	61.5	56	34	35	31	28	29.5	29	29	29	31.875	69	58	38.3333	37	37.6667	64	62.6667	63.3333	57	29.6667	25.2333	13.1667	12.6667	12.9167	38	38.3333	38.1667	26.4958	400.821	697.286	166.81	108.22	137.515	352.625	244.44	298.533	383.539		Paragon x Wylakatchem-003	NAM-311
Paragon x Wylakatchem-010	NAM-312	57	59	49	48	48.5	62	62	62	56.625	34	35	28	31	29.5	29	29	29	31.875	88.6667	74.6667	44.6667	39.6667	42.1667	76.6667	88.3333	82.5	72	36.6667	33	17.1667	18	17.5833	50	48.3333	49.1667	34.1042	424.57	498.697	92.82	28.7	60.76	350	611.31	480.655	366.17		Paragon x Wylakatchem-010	NAM-312
Paragon x Wylakatchem-011	NAM-313	57	59	46	45	45.5	62	68	65	56.625	39	35	31	31	31	29	28	28.5	33.375	79.3333	79	42.8333	48.6667	45.75	82	83.3333	82.6667	71.6875	24.3333	28.3	12.5	16	14.25	32.6667	33.3333	33	24.9708	439.53	574.666	66.955	90.16	78.5575	460.25	562.905	511.578	401.083		Paragon x Wylakatchem-011	NAM-313
Paragon x Wylakatchem-033	NAM-314	57	59	54	45	49.5	62	69	65.5	57.75	39	35	23	34	28.5	29	28	28.5	32.75	88	82.8	35.3333	56.6667	46	86.3333	94.3333	90.3333	76.7833	30.3333	34.1	8.83333	22	15.4167	31.8333	53	42.4167	30.5667	367.164	575.752	53.69	138.46	96.075	NA	398.3	398.3	359.323		Paragon x Wylakatchem-033	NAM-314
Paragon x Wylakatchem-038	NAM-315	59	59	46	47	46.5	58	61	59.5	56	37	35	31	34	32.5	29	29	29	33.375	76.3333	75.9	47	42.6667	44.8333	84.3333	90.6667	87.5	71.1417	22.5	26.4	15	14.1667	14.5833	45.3333	43.6667	44.5	26.9958	214.099	524.555	165.375	66.29	115.833	NA	230.93	230.93	271.354		Paragon x Wylakatchem-038	NAM-315
Paragon x Wylakatchem-047	NAM-316	57	60	54	50	52	62	69	65.5	58.625	34	33	28	29	28.5	29	28	28.5	31	56.3333	58	45.3333	41.6667	43.5	58.6667	55.6667	57.1667	53.75	24	19.8333	12.6667	13.6667	13.1667	31.3333	21	26.1667	20.7917	65.3922	494.184	140.84	34.3	87.57	287.7	328.195	307.947	238.773		Paragon x Wylakatchem-047	NAM-316
Paragon x Wylakatchem-048	NAM-317	57	59	46	45	45.5	62	62	62	55.875	39	35	31	28	29.5	29	29	29	33.125	80.3333	73.3333	44.6667	47.6667	46.1667	72.6667	69.3333	71	67.7083	32.3333	29.6667	18.3333	15.6667	17	39.6667	29.3333	34.5	28.375	403.368	333.794	150.85	122.22	136.535	410.9	248.5	329.7	300.849		Paragon x Wylakatchem-048	NAM-317
Paragon x Wylakatchem-060	NAM-318	57	59	46	45	45.5	55	61	58	54.875	34	35	31	34	32.5	32	29	30.5	33	56.6667	62.6667	37	34.6667	35.8333	64.6667	64	64.3333	54.875	18	20	10	7.16667	8.58333	31.6667	27	29.3333	18.9792	190.704	370.818	68.915	38.85	53.8825	413	173.495	293.248	227.163		Paragon x Wylakatchem-060	NAM-318
Paragon x Wylakatchem-063	NAM-319	57	59	46	45	45.5	62	68	65	56.625	34	35	35	34	34.5	29	28	28.5	33	76.6667	71.1667	44.83	47	45.915	64.8333	63.3333	64.0833	64.4579	24.6667	26.6667	13.83	13	13.415	26.3333	40	33.1667	24.4788	371.653	518.42	57	91.98	74.49	205.975	79.0825	142.529	276.773		Paragon x Wylakatchem-063	NAM-319
Paragon x Wylakatchem-064	NAM-320	57	59	46	48	47	62	62	62	56.25	34	35	35	31	33	29	29	29	32.75	68.3333	80.3333	55	36	45.5	83.3333	86	84.6667	69.7083	18	26	14.5	6.67	10.585	27.6667	41.5	34.5833	22.2921	145.971	555.258	83.76	71.75	77.755	169.75	218.733	194.241	243.306		Paragon x Wylakatchem-064	NAM-320
Paragon x Wylakatchem-076	NAM-321	57	65	49	48	48.5	69	62	65.5	59	34	29	31	31	31	28	29	28.5	30.625	53.6667	64.3333	44	49.1667	46.5833	73	79.3333	76.1667	60.1875	25.6667	26.6667	16.6667	17	16.8333	33.5	44.3333	38.9167	27.0208	599.015	597.316	129.255	97.65	113.452	295.4	362.95	329.175	409.74		Paragon x Wylakatchem-076	NAM-321
Paragon x Wylakatchem-084	NAM-323	57	58	49	48	48.5	62	49	55.5	54.75	39	35	28	31	29.5	29	33	31	33.625	67.6667	56	36	33	34.5	54	64.6667	59.3333	54.375	29	22.3333	11.1667	9.66667	10.4167	23.1667	39.3333	31.25	23.25	800.394	289.59	98.7	55.16	76.93	258.125	198.555	228.34	348.813		Paragon x Wylakatchem-084	NAM-323
Paragon x Wylakatchem-088	NAM-324	57	65	46	48	47	62	62	62	57.75	39	31	34	31	32.5	29	29	29	32.875	88.3333	72	47.6667	48	47.8333	81.6667	80.3333	81	72.2917	32.3333	27.8333	18	16	17	34.3333	36.3333	35.3333	28.125	558.818	251.748	138.565	50.54	94.5525	404.95	398.545	401.748	326.717		Paragon x Wylakatchem-088	NAM-324
Paragon x Wylakatchem-089	NAM-325	57	65	46	50	48	62	69	65.5	58.875	39	29	34	26	30	20	28	24	30.5	54.3333	61.1667	45.17	46.33	45.75	66.8333	73.1667	70	57.8125	19.3333	22.1667	14.75	15.33	15.04	29.5	38.1667	33.8333	22.5933	343.51	258.5	65.92	90.16	78.04	185.15	173.95	179.55	214.9		Paragon x Wylakatchem-089	NAM-325
Paragon x Wylakatchem-092	NAM-326	57	65	46	45	45.5	62	61	61.5	57.25	39	29	34	31	32.5	20	29	24.5	31.25	63.6667	65	48	48	48	79	89.6667	84.3333	65.25	20.6667	22.3333	12.6667	16.1667	14.4167	39	46.3333	42.6667	25.0208	1290.27	626.054	157.395	137.97	147.683	348.95	264.18	306.565	592.642		Paragon x Wylakatchem-092	NAM-326
Paragon x Wylakatchem-093	NAM-327	57	59	42	43	42.5	49	49	49	51.875	34	35	33	30	31.5	33	33	33	33.375	65.0667	59.3333	42.17	40.33	41.25	60.5	64	62	56.9125	24.3667	22.5	13	9.67	11.335	33.1667	24	30.6667	22.2171	413.146	445.756	72.81	74.41	73.61	180.11	312.515	246.313	294.706		Paragon x Wylakatchem-093	NAM-327
PxPFAU-035	NAM-328	57	59	46	41	43.5	49	68	58.5	54.5	34	35	31	32	31.5	33	28	30.5	32.75	64.6667	70.3333	44	37	40.5	88	96.6667	92.3333	66.9583	19.3333	25.6667	16.6667	8	12.3333	33.5	32.3333	32.9167	22.5625	389.55	334.851	138.285	33.04	85.6625	305.9	311.5	308.7	279.691		PxPFAU-035	NAM-328
PxPFAU-040	NAM-329	57	58	46	38	42	49	49	49	51.5	39	35	31	38	34.5	33	33	33	35.375	49.4	81.6667	44.3333	45	44.6667	73	83.3333	78.1667	63.475	19.1	31.5	11.5	13	12.25	36	44.3333	40.1667	25.7542	22.1039	296.447	96.95	86.59	91.77	522.2	212.66	367.43	194.438		PxPFAU-040	NAM-329
PxPFAU-052	NAM-332	NA	59	42	41	41.5	49	61	55	51.8333	NA	35	30	32	31	33	29	31	32.3333	NA	61.6667	45.1667	48.6667	46.9167	71.5	72.6667	72.0833	60.2222	NA	21.3333	13.5	10.3333	11.9167	31.1667	31.6667	31.4167	21.5556	NA	93.009	109.375	57.33	83.3525	560	394.065	477.033	217.798		PxPFAU-052	NAM-332
PxPFAU-055	NAM-333	53	58	42	48	45	49	48	48.5	51.125	38	35	28	24	26	33	33	33	33	68.7333	72.8333	44.1667	37	40.5833	62.8333	70	66.4167	62.1417	28.5333	26.0667	13	10	11.5	32.8333	39.6667	36.25	25.5875	285.362	246.667	84.35	63.28	73.815	358.925	430.325	394.625	250.117		PxPFAU-055	NAM-333
PxPFAU-062	NAM-334	57	58	46	42	44	62	62	62	55.25	39	35	31	34	32.5	20	29	24.5	32.75	46.7667	57	37.3333	36	36.6667	63	65.6667	64.3333	51.1917	14.8667	15.8	9.66667	10	9.83333	31.6667	25.6667	28.6667	17.2917	81.4077	117.575	49.665	63.7	56.6825	287	511	399	163.666		PxPFAU-062	NAM-334
PxPFAU-085	NAM-335	57	NA	42	50	46	49	61	55	52.6667	39	NA	35	32	33.5	33	29	31	34.5	57	NA	34.3333	39.6667	37	62.3333	61.3333	61.8333	51.9444	15	NA	9.33333	11	10.1667	24.3333	33.3333	28.8333	18	52.647	NA	50.68	58.52	54.6	372.05	284.55	328.3	145.182		PxPFAU-085	NAM-335
[truncated: 30 more columns]
