# Supplementary material for: Identification of Quantitative Trait Loci Associated with Plant Adaptation Traits Using Nested Association Mapping Population
Source: Plants (Basel). 2024 Sep 20;13(18):2623. doi: 10.3390/plants13182623 (PMC11435412; doi:10.3390/plants13182623)
Supplement: Supplementary file 1 [file plants-13-02623-s001.zip › Table S3.xlsx]

## Sheet: Table S2 
Table S3. The list of QTLs and genes for five studied traits identified using 290 RILs of the NAM population in conditions at Kazakh Research Institute of Agriculture and Plant Industry (KRIAPI, Almaty region, Southeast Kazakhstan, 2019-2022) and Alexandr Barayev Scientific-Production Center for Grain Farming (SPCGF, Shortandy, Akmola region, Northern Kazakhstan, 2020-2022)
Trait	QTLs	Trait	SNP	Chr	Pos, cM	Pos, bp	P,value	Effect	H&B,P,Value	Allele	KRIAPI, Almaty region, Southeast Kazakhstan									SPCGF, Shortandy, Akmola region, Northern Kazakhstan						Genes	Protein
											2019	2020	2021			2022			2019-2022	2020			2021	2022	2019-2022
											I	I	I	II	average	I	II	average	average	I	II	average	I	I	average
heading days	QHD.ta.w.NAM.ipbb-1A.1	HD	AX-94561041	1A		41901010	0.000635883	1.38738	0.830463	T		0.000970213													0.000635883	TraesCS1A02G061100	Genome assembly, chromosome: 1A (Triticum durum)
heading days	QHD.ta.w.NAM.ipbb-1A.2	HD	AX-94768074	1A	74.11	474699818	4.45009e-05	1.70993	0.232473	G			4.45009e-05						0.000991021							TraesCS1A02G279100	Coronatine-insensitive protein 1
heading days	QHD.ta.w.NAM.ipbb-1B	HD	AX-94592638	1B	147.26	678266710	2.33045e-05	0.846598	0.0855502	A	6.89203e-05				0.000216379				2.33045e-05							TraesCS1B02G469400	Protein kinase domain-containing protein
heading days	QHD.ta.w.NAM.ipbb-2A.1	HD	AX-95255993	2A	22.81	31811157	0.000538781	0.892566	0.830463	C											0.000666779	0.000835644			0.000538781
heading days	QHD.ta.w.NAM.ipbb-2A.2	HD	AX-95098442	2A	38.59	43299265	0.000304945	1.07874	0.245082	G	0.000487128								0.000304945					0.000310111		TraesCS2A02G084800
heading days	QHD.ta.w.NAM.ipbb-2A.3	HD	AX-94665800	2A	83.6	603549569	0.000254454	0.572469	0.266306	T				0.000857267				0.000668578						0.000254454		TraesCS2A02G359600
heading days	QHD.ta.w.NAM.ipbb-2A.4	HD	AX-94504542	2A	144.12	729298590	0.000449704	-1.70816	0.797376	G	0.00089957						0.000449704
heading days	QHD.ta.w.NAM.ipbb-2B.1	HD	AX-94681430	2B	9.51	18941804	1.04815e-09	-4.29283	5.47553e-06	A										2.07828e-05	1.04815e-09	2.25927e-09				TraesCS2B02G001600	Protein kinase domain-containing protein
heading days	QHD.ta.w.NAM.ipbb-2B.2	HD	AX-94393895	2B	175.94	788664980	0.000131524	-0.989451	0.274832	C		0.000131524	0.000362796			0.000134718			0.000951669	0.000574057				0.00014065	0.000157023	TraesCS2B02G608300	Potassium efflux antiporter, Chloroplast development, Drought tolerance
heading days	QHD.ta.w.NAM.ipbb-3A	HD	AX-94701190	3A		719763842	1.38368e-06	1.72417	0.0144566	A			0.000778796	0.000921159		0.000880668	1.38368e-06	8.15358e-05	0.000956718				0.00089385			TraesCS3A02G493000	EF-hand domain-containing protein
heading days	QHD.ta.w.NAM.ipbb-3B	HD	AX-95249280	3B	85.27	571763709	0.000737079	1.12607	0.920521	C					0.000737079				0.000970582							TraesCS3B02G359600	Morc S5 domain-containing protein
heading days	QHD.ta.w.NAM.ipbb-3D	HD	AX-94713011	3D		484808321	0.000668578	8.82989	0.360208	T			0.000827111					0.000668578					0.00089385			TraesCS3D02G371400	BolA-like protein
heading days	QHD.ta.w.NAM.ipbb-4A	HD	AX-95633345	4A	188.85	707039327	0.000182016	1.35071	0.590429	C			0.000182016		0.000476543			0.000498438	0.000536401							TraesCS4A02G437100
heading days	QHD.ta.w.NAM.ipbb-5A.1	HD	AX-94603117	5A		476763775	0.00011919	1.39764	0.274832	C		0.00011919													0.000943559
heading days	QHD.ta.w.NAM.ipbb-5A.2	HD	AX-94654737	5A	10.64	588761524	3.56199e-20	2.11704	3.72156e-16	C	0.000960283	9.97472e-05	4.35181e-13	3.2604e-05	1.10386e-08	1.84927e-06		0.000199186	1.13239e-10	2.07317e-16	4.01589e-16	8.34029e-17	6.28274e-15	1.33824e-11	3.56199e-20	TraesCS5A02G392700	ABC transporter
heading days	QHD.ta.w.NAM.ipbb-5A.3	HD	AX-94725943	5A	34.03	673709691	4.1053e-05	1.22879	0.214461	T	4.1053e-05		0.0004541										0.000263089	0.000555843		TraesCS5A02G509800
heading days	QHD.ta.w.NAM.ipbb-5B.1	HD	AX-95256298	5B	104	460267677	0.000301223	0.734696	0.266306	C											0.000801281	0.000491938		0.000301223		TraesCS5B02G274400	PUM-HD domain-containing protein
heading days	QHD.ta.w.NAM.ipbb-5B.2	HD	AX-94386712	5B		591836342	7.66648e-06	-2.12763	0.0200248	A	0.000412439									0.000348887	1.08301e-05	7.66648e-06				TraesCS5B02G417400	Photosystem I reaction center subunit III
heading days	QHD.ta.w.NAM.ipbb-5D	HD	AX-95122517	5D		462988586	3.03664e-06	2.37457	0.0317268	C						0.000935617	0.000136303	3.03664e-06	3.39739e-05							TraesCS5D02G395300	Oberon PHD finger domain-containing protein
heading days	QHD.ta.w.NAM.ipbb-6A	HD	AX-94943644	6A		140607311	0.000930925	-2.62474	0.422883	A										0.000298036				0.000930925		TraesCS6A02G153300	F-box domain-containing protein
heading days	QHD.ta.w.NAM.ipbb-6B	HD	AX-94570953	6B	67.23	658818818	1.22653e-05	-1.65816	0.064074	G		1.22653e-05	0.000477355						5.51155e-05				0.00014064
heading days	QHD.ta.w.NAM.ipbb-6D	HD	AX-94562028	6D	15.08	468842171	9.4039e-05	0.976163	0.196504	G													0.000253698	9.4039e-05		TraesCS6D02G396500	Regulation of shoot gravitropism and tiller angle, Regulation of polar auxin transpor
heading days	QHD.ta.w.NAM.ipbb-7A	HD	AX-94755544	7A		127676409	0.000189911	-2.43466	0.231233	A							0.000517844	0.000189911								TraesCS7A02G173200	Zinc finger protein ZOP1
heading days	QHD.ta.w.NAM.ipbb-7B.1	HD	AX-94810990	7B	79.82	9702461	7.28116e-06	-2.30054	0.0253578	C	0.000431194			0.000211885	0.000653583					0.000170012	7.28116e-06	7.42994e-06	0.00032586	1.17166e-05	1.88088e-05	TraesCS7B02G013100	vrn-B3 (Flowering locus T)
heading days	QHD.ta.w.NAM.ipbb-7B.2	HD	AX-94684729	7B		676144642	0.000236898	0.88334	0.412518	T	0.000236898												0.000797944
heading days	QHD.ta.w.NAM.ipbb-UNK	HD	AX-95256830	UNK		30120	0.000445262	-15.4388	0.851278	G						0.000445262		0.000668578
seed maturation days	QSMD.ta.w.NAM.ipbb-1A.1	SMD	AX-94500759	1A		128626137	1.00033e-06	-8.3733	0.00174191	G		0.00030374						1.00033e-06
seed maturation days	QSMD.ta.w.NAM.ipbb-1A.2	SMD	AX-94964616	1A	78.02	517415353	2.36473e-07	1.05315	0.00247067	C							0.000509966				2.36473e-07
seed maturation days	QSMD.ta.w.NAM.ipbb-1B.1	SMD	AX-95208428	1B	38.86	478053661	0.000107145	-1.05013	0.21638	T							0.000714511						0.000107145			TraesCS1B02G272000	Calcineurin B-like protein
seed maturation days	QSMD.ta.w.NAM.ipbb-1B.2	SMD	AX-94610095	1B	38.86	587823781	0.000117032	1.0364	0.21638	C	0.000582658			0.000328763		0.000611601	0.000445434			0.000358178			0.000117032
seed maturation days	QSMD.ta.w.NAM.ipbb-1D	SMD	AX-94636030	1D	95.7	53381669	0.000209801	0.960898	0.453354	A		0.000209801												0.000487233		TraesCS1D02G072900	WRKY26 transcription factor
seed maturation days	QSMD.ta.w.NAM.ipbb-2A	SMD	AX-95099971	2A	83.23	94003182	1.07375e-07	0.86954	0.000560927	T						7.26356e-07		1.07375e-07								TraesCS2A02G090600	Protein kinase domain-containing protein
seed maturation days	QSMD.ta.w.NAM.ipbb-3A.1	SMD	AX-94605747	3A		54939425	0.000484953	0.984717	0.18498	A											0.000796673			0.000484953		TraesCS3A02G085200	NB-ARC domain-containing protein
seed maturation days	QSMD.ta.w.NAM.ipbb-3A.2	SMD	AX-94866541	3A	84.43	568383306	1.65414e-05	-1.21069	0.149986	C	1.65414e-05					0.000182673								4.91596e-05		TraesCS3A02G323800	NAD(P)H dehydrogenase (quinone)
seed maturation days	QSMD.ta.w.NAM.ipbb-3B.1	SMD	AX-94808751	3B	85.27	431589634	5.61827e-05	1.43744	0.0905064	G														5.61827e-05	0.00083414	TraesCS3B02G268400	MPN domain-containing protein
seed maturation days	QSMD.ta.w.NAM.ipbb-3B.2	SMD	AX-94483125	3B		781461038	4.11534e-05	-2.81036	0.162714	T							4.11534e-05						0.000156162			TraesCS3B02G543900	F-box protein
seed maturation days	QSMD.ta.w.NAM.ipbb-4A	SMD	AX-94542577	4A		614111171	0.000192586	1.20577	0.395537	G						0.000472595					0.000192586					TraesCS4A02G328700	Genome assembly, chromosome: 4A (Triticum durum)
seed maturation days	QSMD.ta.w.NAM.ipbb-5A.1	SMD	AX-95235821	5A	40.05	8237880	5.80395e-07	0.562322	0.00151599	C						0.000547467		5.80395e-07								TraesCS5A02G012500	CSC1-like protein RXW8
seed maturation days	QSMD.ta.w.NAM.ipbb-5A.2	SMD	AX-94690257	5A		706429847	1.43736e-06	4.10944	0.00214537	T	0.000602726							1.43736e-06								TraesCS5A02G554600	Remorin C-terminal domain-containing protein
seed maturation days	QSMD.ta.w.NAM.ipbb-5B.1	SMD	AX-94817648	5B	35.3	25666462	8.84642e-05	4.85945	0.453354	C		8.84642e-05							0.000687999							TraesCS5B02G026600	MBD6-5BS
seed maturation days	QSMD.ta.w.NAM.ipbb-5B.2	SMD	AX-94890794	5B	166.72	566685969	3.23034e-05	1.02042	0.0650087	A						3.23034e-05				0.000955282				0.000187449		TraesCS5B02G387600	General transcription factor 3C polypeptide 3
seed maturation days	QSMD.ta.w.NAM.ipbb-6B	SMD	AX-94609735	6B	45.96	-1	0.00030374	-5.85869	0.453354	T		0.00030374													0.000475585
seed maturation days	QSMD.ta.w.NAM.ipbb-7B	SMD	AX-94510416	7B		707698825	1.49033e-11	4.60427	7.78549e-08	C	0.000693636	0.000573158								1.49033e-11	0.000734884					TraesCS7B02G442800
seed maturation days	QSMD.ta.w.NAM.ipbb-7D.1	SMD	AX-94696494	7D		-1	1.36723e-05	-2.36366	0.0714239	T							0.000109016				1.36723e-05
seed maturation days	QSMD.ta.w.NAM.ipbb-7D.2	SMD	AX-94747939	7D		58869306	5.27796e-05	0.616403	0.162714	T						0.000494429	5.27796e-05		0.000724852							TraesCS7D02G097800	BRISC and BRCA1-A complex member 1
seed maturation days	QSMD.ta.w.NAM.ipbb-UNK.1	SMD	AX-94597695	UNK		9920	0.00030374	5.85869	0.453354	A		0.00030374				0.000453746
seed maturation days	QSMD.ta.w.NAM.ipbb-UNK.2	SMD	AX-94779279	UNK		19750	4.70478e-08	1.944	0.000560927	C						0.000205928		6.97709e-08		0.000293502		4.70478e-08		0.000112093
seed maturation days	QSMD.ta.w.NAM.ipbb-UNK.3	SMD	AX-95254671	UNK		30050	3.59302e-13	7.71079	3.75399e-09	A						0.000219759									3.59302e-13
plant height	QPH.ta.w.NAM.ipbb-1A	PH	AX-95104178	1A	74.11	340249943	6.51833e-05	-5.4406	0.170259	G						6.51833e-05		0.000496311	0.000867313							TraesCS1A02G188400
plant height	QPH.ta.w.NAM.ipbb-2B.1	PH	AX-94818538	2B	80.07	-1	0.000313513	4.09779	0.277937	T											0.000313513	0.000843891
plant height	QPH.ta.w.NAM.ipbb-2B.2	PH	AX-95150897	2B	82.16	115839405	0.000319224	3.29831	0.277937	G											0.000319224				0.000369636	TraesCS2B02G149100	UDP-N-acetylglucosamine--dolichyl-phosphate N-acetylglucosaminephosphotransferase
plant height	QPH.ta.w.NAM.ipbb-2D	PH	AX-94705599	2D	227.61	577454929	3.20276e-05	-9.32864	0.172692	A						0.000238753		3.20276e-05								TraesCS2D02G474300	Protein kinase domain-containing protein
plant height	QPH.ta.w.NAM.ipbb-3A	PH	AX-95083017	3A	166.58	699419434	0.000479624	-1.5382	0.542612	C	0.000828158		0.000505416		0.000479624
plant height	QPH.ta.w.NAM.ipbb-3B	PH	AX-95208494	3B	88.36	661827596	0.00041462	2.82785	0.294313	T		0.00041462									0.000633917					TraesCS3B02G424200	Protein kinase domain-containing protein
plant height	QPH.ta.w.NAM.ipbb-4B	PH	AX-95630372	4B	89.71	169935701	0.000349735	4.76475	0.422715	G	0.000349735														0.000899032
plant height	QPH.ta.w.NAM.ipbb-5B.1	PH	AX-94541915	5B	244.47	-1	5.91429e-05	-3.78883	0.275639	A	0.000333851	5.91429e-05
plant height	QPH.ta.w.NAM.ipbb-5B.2	PH	AX-94392836	5B		679687601	3.15511e-05	1.47082	0.164823	C								0.000927468						3.15511e-05		TraesCS5B02G515200
plant height	QPH.ta.w.NAM.ipbb-6A.1	PH	AX-94783460	6A	109.08	127189675	0.000137957	3.16279	0.288275	G						0.00037354		0.000137957						0.000216758		TraesCS6A02G147300	NAD-dependent epimerase/dehydratase domain-containing protein
plant height	QPH.ta.w.NAM.ipbb-6A.2	PH	AX-94575241	6A	102.4	573496900	0.000136408	2.77079	0.70477	G		0.000346922				0.000212384			0.000136408
plant height	QPH.ta.w.NAM.ipbb-7A	PH	AX-94492491	7A	30.27	581848865	1.84098e-05	4.36439	0.170259	A			9.10473e-05			1.84098e-05		0.000437581		0.000351292			0.000158437		0.000789165	TraesCS7A02G402500	ribose-phosphate diphosphokinase
plant height	QPH.ta.w.NAM.ipbb-7B	PH	AX-94439304	7B		334455703	0.000215471	2.51879	0.542612	T				0.000353394	0.000215471											TraesCS7B02G194700
plant height	QPH.ta.w.NAM.ipbb-UNK	PH	AX-94659909	UNK		31410	0.00011798	-3.97434	0.275639	C		0.00011798				0.000394826	0.000748404		0.000882094
peduncle length	QPL.ta.w.NAM.ipbb-1B	PL	AX-95022601	1B	24.64	106765751	0.000129961	1.92383	0.15087	G		0.000283887							0.000129961							TraesCS1B02G099100	Diacylglycerol O-acyltransferase
peduncle length	QPL.ta.w.NAM.ipbb-2D	PL	AX-94444526	2D		30405035	9.41108e-05	-2.8227	0.491635	T		9.41108e-05							0.000121218							TraesCS2D02G072200	Protein PAM71-homolog, chloroplastic
peduncle length	QPL.ta.w.NAM.ipbb-4A	PL	AX-94945797	4A	78.09	541340650	0.000126943	1.33853	0.869227	T				0.000483531										0.000126943
peduncle length	QPL.ta.w.NAM.ipbb-4B.1	PL	AX-95129444	4B	89.57	480923965	0.000203967	0.932901	0.276431	C													0.000770805		0.000203967	TraesCS4B02G230000	Purple acid phosphatase
peduncle length	QPL.ta.w.NAM.ipbb-4B.2	PL	AX-95630385	4B	86.54	609515886	0.000544503	-0.959816	0.355561	G							0.000836897	0.000671901							0.000544503	TraesCS4B02G319300	PABS domain-containing protein
peduncle length	QPL.ta.w.NAM.ipbb-6B	PL	AX-94793082	6B	61.67	117516187	1.80994e-06	3.11439	0.00945512	G						0.000217446	0.0007625	1.80994e-06								TraesCS6B02G122200
peduncle length	QPL.ta.w.NAM.ipbb-7A.1	PL	AX-94634646	7A	29.9	23238304	0.000531164	-0.980512	0.320248	C				0.000673765					0.000531164							TraesCS7A02G050000	DUF6598 domain-containing protein
peduncle length	QPL.ta.w.NAM.ipbb-7A.2	PL	AX-95179073	7A	72.69	647297932	2.22875e-06	-2.27931	0.023286	T			0.0005801										2.22875e-06		1.45713e-05	TraesCS7A02G453200	TAFII55 protein conserved region domain-containing protein
peduncle length	QPL.ta.w.NAM.ipbb-7B.1	PL	AX-94503821	7B		-1	0.000459754	-1.12617	0.320248	A	0.000595874								0.000459754
peduncle length	QPL.ta.w.NAM.ipbb-7B.2	PL	AX-94587603	7B		61077481	2.04043e-05	1.061	0.106592	T													0.000898907		2.04043e-05
peduncle length	QPL.ta.w.NAM.ipbb-7B.3	PL	AX-94545252	7B	151.16	133792764	4.9424e-05	0.94216	0.172127	G	0.000764284									0.000475693		0.000397082			4.9424e-05	TraesCS7B02G115300	GASR7
peduncle length	QPL.ta.w.NAM.ipbb-7B.4	PL	AX-94505633	7B		401550322	0.000532187	5.49059	0.829439	A	0.000700531					0.000853746				0.000532187						TraesCS7B02G217800	Vacuolar protein sorting-associated protein 13 VPS13 adaptor binding domain-containing protein
