# Supplementary material for: Identification of Quantitative Trait Loci Associated with Plant Adaptation Traits Using Nested Association Mapping Population
Source: Plants (Basel). 2024 Sep 20;13(18):2623. doi: 10.3390/plants13182623 (PMC11435412; doi:10.3390/plants13182623)
Supplement: Supplementary file 1 [file plants-13-02623-s001.zip › Table S4.xlsx]

## Sheet: Table S3_refeence 
Table S4. List of identified QTLs based on GWAS analysis of wheat collection compared to the associations revealed in previously published reports.
Trait	QTLs	Trait	SNP	Chr	Pos, cM	Pos, bp	Position	Reference
							(Mb, cM)
heading time	QHD.ta.w.NAM.ipbb-2A.1	HT	AX-95255993	2A	22.81	31811157	20.56-21.68	Jin et al., 2020 [26]
							30,1 Mb	Sallam et al., 2020 [44]
heading time	QHD.ta.w.NAM.ipbb-2A.4	HT	AX-94504542	2A	144.12	729298590	700.6	Sallam et al., 2020 [44]
heading time	QHD.ta.w.NAM.ipbb-3B	HT	AX-95249280	3B	85.27	571763709	84.4 cM	Tahmasebi et al., 2017 [80]
heading time	QHD.ta.w.NAM.ipbb-5A.2	HT	AX-94654737	5A	10.64	588761524	586.7	Sallam et al., 2020 [44]
heading time	QHD.ta.w.NAM.ipbb-6B	HT	AX-94570953	6B	67.23	658818818	62.5-68.5	Hu et al., 2020 [81]
seed maturation time	QSMD.ta.w.NAM.ipbb-1B.1	SMT	AX-95208428	1B	38.86	478053661	36.8-43	El-Feki et al., 2018 [82]
seed maturation time	QSMD.ta.w.NAM.ipbb-5B.1	SMT	AX-94817648	5B	35.3	25666462	17.5-36.2	Mason et al., 2013 [83]
plant height	QPH.ta.w.NAM.ipbb-1A	PH	AX-95104178	1A	74.11	340249943	63.7-103.6	Amalova et al., 2022 [79]
plant height	QPH.ta.w.NAM.ipbb-2B.1	PH	AX-94818538	2B	80.07	-1	74.1-98.8	Sherman et al., 2014 [84]
							80.5	Amalova et al., 2022 [79]
plant height	QPH.ta.w.NAM.ipbb-2B.2	PH	AX-95150897	2B	82.16	115839405	78.1-87	Zhai et al., 2016 [85]
							80.5	Amalova et al., 2022 [79]
plant height	QPH.ta.w.NAM.ipbb-3A	PH	AX-95083017	3A	166.58	699419434	167.7-168.36	Zhao et al., 2019 [86]
plant height	QPH.ta.w.NAM.ipbb-3B	PH	AX-95208494	3B	88.36	661827596	82.7-98.1	Carter et al., 2011 [87]
							62.7-116.4	Amalova et al., 2021 [79]
							85 (xgwm285)	Griffiths et al. 2012 [14]
plant height	QPH.ta.w.NAM.ipbb-6A.1	PH	AX-94783460	6A	109.08	127189675	109.6-133.5	Assanga et al., 2017 [88]
plant height	QPH.ta.w.NAM.ipbb-6A.2	PH	AX-94575241	6A	102.4	573496900	100.1-107.2	Guan et al., 2018 [89]
plant height	QPH.ta.w.NAM.ipbb-7A	PH	AX-94492491	7A	30.27	581848865	36.7 (31.1-37.1)	Gahlaut et al., 2017 [90]
peduncle length	QPL.ta.w.NAM.ipbb-6B	PL	AX-94793082	6B	61.67	117516187	60.91	Heidari et al., 2012 [91]
